# Supplementary material for: Prasugrel, a new medicine for preventing blockages in the arteries
Source: Acta Crystallogr Sect E Struct Rep Online. 2010 May 15;66(Pt 6):o1354. doi: 10.1107/S1600536810017095 (PMC2979458; doi:10.1107/S1600536810017095)
Supplement: Supplementary file 1 [file e-66-o1354-sup1.cif]

##############################################################################
###                                                                        ###
###        Electronic paper (Acta Crystallographica Section E)             ###
###                                                                        ###
##############################################################################
#                                                                            #
# This CIF contains the data in a paper accepted for publication in Acta     #
# Crystallographica Section E. It conforms to the requirements of Notes      #
# for Authors for Section E, and has been peer reviewed under the auspices   #
# of the IUCr Commission on Journals.                                        #
#                                                                            #
# Full details of the Crystallographic Information File format               #
# are given in the paper "The Crystallographic Information File (CIF):       #
# a New Standard Archive File for Crystallography" by S. R. Hall, F. H.      #
# Allen and I. D. Brown [Acta Cryst. (1991), A47, 655-685].                  #
#                                                                            #
# The current version of the core CIF dictionary is obtainable from          #
# ftp://ftp.iucr.org/pub/cif_core.dic. The current version number is 2.4.    #
#                                                                            #
# Software is freely available for graphical display of the structure(s) in  #
# this CIF.  For information consult the CIF home page http://www.iucr.org/  #
# cif/home.html                                                              #
#                                                                            #
# This file may be used for bona fide research purposes within the           #
# scientific community so long as proper attribution is given to the journal # 
# article from which it was obtained.                                        #
#                                                                            #
##############################################################################
                                             
data_I
_audit_creation_method     SHELXL-97
_chemical_name_systematic
;
5-[(2-cyclopropylcarbonyl)(2-fluorophenyl)methyl]-4,5,6,7-
tetrahydrothieno[3,2-<i>c</i>]pyridin-2-yl acetate
;
_chemical_name_common     Prasugrel
_chemical_formula_moiety     'C20 H20 F N O3 S'
_chemical_formula_sum     'C20 H20 F N O3 S'
_chemical_formula_iupac     'C20 H20 F N O3 S'
_chemical_formula_weight     373.43
_chemical_melting_point     ?
_symmetry_cell_setting     triclinic
_symmetry_space_group_name_H-M     'P -1'
_symmetry_space_group_name_Hall     '-P 1'
loop_
    _symmetry_equiv_pos_as_xyz
    'x, y, z'
    '-x, -y, -z'
_cell_length_a     7.910(2)
_cell_length_b     9.943(3)
_cell_length_c     12.450(4)
_cell_angle_alpha     112.938(5)
_cell_angle_beta     90.644(5)
_cell_angle_gamma     92.591(6)
_cell_volume     900.3(5)
_cell_formula_units_Z     2
_cell_measurement_reflns_used     1069
_cell_measurement_theta_min     2.2
_cell_measurement_theta_max     21.9
_cell_measurement_temperature     291(2)
_exptl_crystal_description     block
_exptl_crystal_colour     colorless
_exptl_crystal_size_max     0.32
_exptl_crystal_size_mid     0.28
_exptl_crystal_size_min     0.26
_exptl_crystal_density_diffrn     1.378
_exptl_crystal_density_meas     ?
_exptl_crystal_density_method     'not measured'
_exptl_crystal_F_000     392
_exptl_absorpt_coefficient_mu     0.21
_exptl_absorpt_correction_type     multi-scan
_exptl_absorpt_process_details     '(SADABS; Sheldrick, 2000)'
_exptl_absorpt_correction_T_min     0.936
_exptl_absorpt_correction_T_max     0.947
_exptl_special_details
;
;
_diffrn_ambient_temperature     291(2)
_diffrn_radiation_type     MoK\a
_diffrn_radiation_wavelength     0.71073
_diffrn_radiation_source     'fine-focus sealed tube'
_diffrn_radiation_monochromator     graphite
_diffrn_measurement_device_type     'Bruker SMART CCD'
_diffrn_measurement_method     '\f and \w'
_diffrn_detector_area_resol_mean     ?
_diffrn_reflns_number     5345
_diffrn_reflns_av_R_equivalents     0.027
_diffrn_reflns_av_sigmaI/netI     0.059
_diffrn_reflns_theta_min     1.8
_diffrn_reflns_theta_max     25.2
_diffrn_reflns_theta_full     25.2
_diffrn_measured_fraction_theta_max     0.982
_diffrn_measured_fraction_theta_full     0.982
_diffrn_reflns_limit_h_min     -9
_diffrn_reflns_limit_h_max     9
_diffrn_reflns_limit_k_min     -11
_diffrn_reflns_limit_k_max     10
_diffrn_reflns_limit_l_min     -13
_diffrn_reflns_limit_l_max     14
_diffrn_standards_number     0
_diffrn_standards_interval_count     0
_diffrn_standards_interval_time     ?
_diffrn_standards_decay_%     0
_refine_special_details
;
Refinement of <i>F</i>^2^ against ALL reflections. The weighted <i>R</i>-factor
wR and goodness of fit <i>S</i> are based on <i>F</i>^2^, conventional
<i>R</i>-factors <i>R</i> are based on <i>F</i>, with <i>F</i> set to zero for
negative <i>F</i>^2^. The threshold expression of <i>F</i>^2^ >
\s(<i>F</i>^2^) is used only for calculating <i>R</i>-factors(gt) etc. and is
not relevant to the choice of reflections for refinement. <i>R</i>-factors
based on <i>F</i>^2^ are statistically about twice as large as those based on
<i>F</i>, and <i>R</i>- factors based on ALL data will be even larger.
;
_reflns_number_total     3201
_reflns_number_gt     2379
_reflns_threshold_expression     I>2\s(I)
_refine_ls_structure_factor_coef     Fsqd
_refine_ls_matrix_type     full
_refine_ls_R_factor_all     0.133
_refine_ls_R_factor_gt     0.106
_refine_ls_wR_factor_gt     0.186
_refine_ls_wR_factor_ref     0.198
_refine_ls_goodness_of_fit_ref     1.08
_refine_ls_restrained_S_all     1.08
_refine_ls_number_reflns     3201
_refine_ls_number_parameters     235
_refine_ls_number_restraints     0
_refine_ls_hydrogen_treatment     constr
_refine_ls_weighting_scheme     calc
_refine_ls_weighting_details
         'calc w=1/[\s^2^(Fo^2^)+(0.0117P)^2^+3.2142P] where P=(Fo^2^+2Fc^2^)/3'
_atom_sites_solution_hydrogens     geom
_atom_sites_solution_primary     direct
_atom_sites_solution_secondary     difmap
_refine_ls_shift/su_max     0.001
_refine_ls_shift/su_max_lt     0.001
_refine_ls_shift/su_mean     0.000
_refine_diff_density_max     0.73
_refine_diff_density_min     -0.26
_refine_ls_extinction_method     none
_refine_ls_extinction_coef     ?
loop_
    _atom_type_symbol
    _atom_type_description
    _atom_type_scat_dispersion_real
    _atom_type_scat_dispersion_imag
    _atom_type_scat_source
    'C' 'C' 0.0033 0.0016
                         'International Tables Vol C Tables 4.2.6.8 and 6.1.1.4'
    'H' 'H' 0.0000 0.0000
                         'International Tables Vol C Tables 4.2.6.8 and 6.1.1.4'
    'N' 'N' 0.0061 0.0033
                         'International Tables Vol C Tables 4.2.6.8 and 6.1.1.4'
    'O' 'O' 0.0106 0.0060
                         'International Tables Vol C Tables 4.2.6.8 and 6.1.1.4'
    'F' 'F' 0.0171 0.0103
                         'International Tables Vol C Tables 4.2.6.8 and 6.1.1.4'
    'S' 'S' 0.1246 0.1234
                         'International Tables Vol C Tables 4.2.6.8 and 6.1.1.4'
_computing_data_collection     'SMART (Bruker, 2000)'
_computing_cell_refinement     'SAINT (Bruker, 2000)'
_computing_data_reduction     'SAINT (Bruker, 2000)'
_computing_structure_solution     'SHELXTL (Sheldrick, 2008)'
_computing_structure_refinement     'SHELXTL (Sheldrick, 2008)'
_computing_molecular_graphics     'SHELXTL (Sheldrick, 2008)'
_computing_publication_material     'SHELXTL (Sheldrick, 2008)'
loop_
    _atom_site_type_symbol
    _atom_site_label
    _atom_site_fract_x
    _atom_site_fract_y
    _atom_site_fract_z
    _atom_site_U_iso_or_equiv
    _atom_site_adp_type
    _atom_site_calc_flag
    _atom_site_refinement_flags
    _atom_site_occupancy
    _atom_site_disorder_assembly
    _atom_site_disorder_group
    S S1 0.98277(19) 0.7094(2) 0.12388(13) 0.0633(5) Uani d . 1 . .
    F F1 0.8924(5) 0.9710(5) -0.3950(4) 0.0885(12) Uani d . 1 . .
    C C1 1.4971(8) 0.5727(9) 0.2034(6) 0.080(2) Uani d . 1 . .
    H H1A 1.5091 0.5806 0.2825 0.120 Uiso calc R 1 . .
    H H1B 1.5907 0.6251 0.1861 0.120 Uiso calc R 1 . .
    H H1C 1.4953 0.4716 0.1514 0.120 Uiso calc R 1 . .
    C C2 1.3386(8) 0.6352(8) 0.1886(5) 0.074(2) Uani d . 1 . .
    C C3 1.1688(7) 0.6812(7) 0.0487(5) 0.0526(15) Uani d . 1 . .
    C C4 1.1564(7) 0.7042(6) -0.0503(5) 0.0533(15) Uani d . 1 . .
    H H4A 1.2443 0.6929 -0.1016 0.064 Uiso calc R 1 . .
    C C5 0.9935(7) 0.7477(6) -0.0677(4) 0.0482(13) Uani d . 1 . .
    C C6 0.8868(7) 0.7542(7) 0.0175(4) 0.0528(15) Uani d . 1 . .
    C C7 0.7093(7) 0.8012(8) 0.0226(5) 0.0643(18) Uani d . 1 . .
    H H7A 0.6854 0.8667 0.1014 0.077 Uiso calc R 1 . .
    H H7B 0.6301 0.7167 -0.0004 0.077 Uiso calc R 1 . .
    C C8 0.6913(7) 0.8786(7) -0.0600(5) 0.0625(17) Uani d . 1 . .
    H H8A 0.5732 0.8971 -0.0675 0.075 Uiso calc R 1 . .
    H H8B 0.7554 0.9719 -0.0289 0.075 Uiso calc R 1 . .
    C C9 0.9400(7) 0.7866(7) -0.1670(5) 0.0538(15) Uani d . 1 . .
    H H9A 0.9894 0.8825 -0.1555 0.065 Uiso calc R 1 . .
    H H9B 0.9814 0.7164 -0.2392 0.065 Uiso calc R 1 . .
    C C10 0.7071(7) 0.8485(6) -0.2608(5) 0.0491(14) Uani d . 1 . .
    H H10A 0.7532 0.9498 -0.2343 0.059 Uiso calc R 1 . .
    C C11 0.7730(6) 0.7596(6) -0.3819(4) 0.0437(13) Uani d . 1 . .
    C C12 0.8627(7) 0.8249(6) -0.4420(5) 0.0475(13) Uani d . 1 . .
    C C13 0.9202(7) 0.7512(7) -0.5530(5) 0.0574(16) Uani d . 1 . .
    H H13A 0.9813 0.8007 -0.5910 0.069 Uiso calc R 1 . .
    C C14 0.8856(8) 0.6067(8) -0.6044(5) 0.0620(16) Uani d . 1 . .
    H H14A 0.9245 0.5550 -0.6787 0.074 Uiso calc R 1 . .
    C C15 0.7937(9) 0.5342(8) -0.5491(6) 0.0714(19) Uani d . 1 . .
    H H15A 0.7685 0.4341 -0.5863 0.086 Uiso calc R 1 . .
    C C16 0.7382(9) 0.6108(7) -0.4370(5) 0.0679(18) Uani d . 1 . .
    H H16A 0.6771 0.5613 -0.3990 0.082 Uiso calc R 1 . .
    C C17 0.5147(7) 0.8444(7) -0.2809(5) 0.0517(14) Uani d . 1 . .
    C C18 0.4630(8) 0.9356(7) -0.3427(5) 0.0654(17) Uani d . 1 . .
    H H18A 0.5474 1.0094 -0.3454 0.079 Uiso calc R 1 . .
    C C19 0.2829(9) 0.9711(9) -0.3429(6) 0.089(2) Uani d . 1 . .
    H H19A 0.2054 0.9357 -0.2987 0.106 Uiso calc R 1 . .
    H H19B 0.2590 1.0659 -0.3429 0.106 Uiso calc R 1 . .
    C C20 0.3480(9) 0.8650(9) -0.4476(6) 0.085(2) Uani d . 1 . .
    H H20A 0.3651 0.8935 -0.5130 0.102 Uiso calc R 1 . .
    H H20B 0.3115 0.7632 -0.4688 0.102 Uiso calc R 1 . .
    N N1 0.7541(5) 0.7875(5) -0.1760(4) 0.0494(12) Uani d . 1 . .
    O O1 1.2404(8) 0.6812(10) 0.2594(4) 0.168(4) Uani d . 1 . .
    O O2 1.3121(5) 0.6278(5) 0.0798(3) 0.0711(13) Uani d . 1 . .
    O O3 0.4151(5) 0.7686(5) -0.2536(4) 0.0692(12) Uani d . 1 . .
loop_
    _atom_site_aniso_label
    _atom_site_aniso_U_11
    _atom_site_aniso_U_22
    _atom_site_aniso_U_33
    _atom_site_aniso_U_12
    _atom_site_aniso_U_13
    _atom_site_aniso_U_23
    S1 0.0504(9) 0.1083(14) 0.0387(8) 0.0199(9) 0.0111(6) 0.0349(8)
    F1 0.092(3) 0.092(3) 0.090(3) 0.005(2) 0.024(2) 0.043(3)
    C1 0.070(4) 0.121(6) 0.063(4) 0.032(4) 0.006(3) 0.047(4)
    C2 0.064(4) 0.112(6) 0.045(4) 0.027(4) 0.005(3) 0.027(4)
    C3 0.045(3) 0.078(4) 0.039(3) 0.014(3) 0.009(2) 0.027(3)
    C4 0.047(3) 0.075(4) 0.044(3) 0.016(3) 0.014(3) 0.027(3)
    C5 0.046(3) 0.061(4) 0.039(3) 0.009(3) 0.004(2) 0.021(3)
    C6 0.047(3) 0.076(4) 0.034(3) 0.009(3) 0.002(2) 0.019(3)
    C7 0.047(3) 0.106(5) 0.040(3) 0.022(3) 0.008(3) 0.027(3)
    C8 0.053(4) 0.085(5) 0.040(3) 0.024(3) 0.002(3) 0.012(3)
    C9 0.048(3) 0.077(4) 0.042(3) 0.014(3) 0.009(3) 0.028(3)
    C10 0.048(3) 0.057(4) 0.044(3) 0.003(3) 0.001(2) 0.022(3)
    C11 0.038(3) 0.058(4) 0.041(3) 0.004(2) -0.001(2) 0.026(3)
    C12 0.048(3) 0.045(3) 0.055(3) 0.004(3) -0.003(3) 0.026(3)
    C13 0.054(4) 0.080(5) 0.053(4) 0.012(3) 0.012(3) 0.042(4)
    C14 0.066(4) 0.075(5) 0.047(3) 0.014(3) 0.007(3) 0.024(3)
    C15 0.087(5) 0.065(4) 0.057(4) -0.001(4) 0.004(4) 0.018(3)
    C16 0.084(5) 0.074(5) 0.047(4) 0.005(4) 0.007(3) 0.024(3)
    C17 0.048(3) 0.069(4) 0.038(3) 0.005(3) 0.003(3) 0.021(3)
    C18 0.052(4) 0.086(5) 0.068(4) 0.005(3) -0.002(3) 0.041(4)
    C19 0.066(5) 0.135(7) 0.072(5) 0.027(5) -0.006(4) 0.047(5)
    C20 0.100(6) 0.108(6) 0.057(4) 0.007(5) -0.014(4) 0.043(4)
    N1 0.045(3) 0.069(3) 0.037(2) 0.015(2) 0.005(2) 0.022(2)
    O1 0.121(5) 0.333(10) 0.051(3) 0.131(6) 0.019(3) 0.063(5)
    O2 0.060(3) 0.117(4) 0.050(2) 0.039(3) 0.012(2) 0.044(3)
    O3 0.049(2) 0.111(4) 0.061(3) -0.007(2) -0.005(2) 0.051(3)
_geom_special_details
;
All esds (except the esd in the dihedral angle between two l.s. planes) are
estimated using the full covariance matrix. The cell esds are taken into
account individually in the estimation of esds in distances, angles and
torsion angles; correlations between esds in cell parameters are only used
when they are defined by crystal symmetry. An approximate (isotropic)
treatment of cell esds is used for estimating esds involving l.s. planes.
;
loop_
    _geom_bond_atom_site_label_1
    _geom_bond_atom_site_label_2
    _geom_bond_site_symmetry_2
    _geom_bond_distance
    _geom_bond_publ_flag
    S1 C3 . 1.727(5) ?
    S1 C6 . 1.731(5) ?
    F1 C12 . 1.346(6) ?
    C1 C2 . 1.464(8) ?
    C1 H1A . 0.9600 ?
    C1 H1B . 0.9600 ?
    C1 H1C . 0.9600 ?
    C2 O1 . 1.150(7) ?
    C2 O2 . 1.342(7) ?
    C3 C4 . 1.342(7) ?
    C3 O2 . 1.385(6) ?
    C4 C5 . 1.418(7) ?
    C4 H4A . 0.9300 ?
    C5 C6 . 1.346(7) ?
    C5 C9 . 1.494(7) ?
    C6 C7 . 1.494(7) ?
    C7 C8 . 1.515(8) ?
    C7 H7A . 0.9700 ?
    C7 H7B . 0.9700 ?
    C8 N1 . 1.480(6) ?
    C8 H8A . 0.9700 ?
    C8 H8B . 0.9700 ?
    C9 N1 . 1.474(6) ?
    C9 H9A . 0.9700 ?
    C9 H9B . 0.9700 ?
    C10 N1 . 1.460(7) ?
    C10 C11 . 1.531(7) ?
    C10 C17 . 1.535(7) ?
    C10 H10A . 0.9800 ?
    C11 C12 . 1.355(7) ?
    C11 C16 . 1.380(8) ?
    C12 C13 . 1.381(8) ?
    C13 C14 . 1.338(8) ?
    C13 H13A . 0.9300 ?
    C14 C15 . 1.368(9) ?
    C14 H14A . 0.9300 ?
    C15 C16 . 1.392(8) ?
    C15 H15A . 0.9300 ?
    C16 H16A . 0.9300 ?
    C17 O3 . 1.206(7) ?
    C17 C18 . 1.467(8) ?
    C18 C19 . 1.483(8) ?
    C18 C20 . 1.492(9) ?
    C18 H18A . 0.9800 ?
    C19 C20 . 1.438(9) ?
    C19 H19A . 0.9700 ?
    C19 H19B . 0.9700 ?
    C20 H20A . 0.9700 ?
    C20 H20B . 0.9700 ?
loop_
    _geom_angle_atom_site_label_1
    _geom_angle_atom_site_label_2
    _geom_angle_atom_site_label_3
    _geom_angle_site_symmetry_1
    _geom_angle_site_symmetry_3
    _geom_angle
    _geom_angle_publ_flag
    C3 S1 C6 . . 90.2(3) ?
    C2 C1 H1A . . 109.5 ?
    C2 C1 H1B . . 109.5 ?
    H1A C1 H1B . . 109.5 ?
    C2 C1 H1C . . 109.5 ?
    H1A C1 H1C . . 109.5 ?
    H1B C1 H1C . . 109.5 ?
    O1 C2 O2 . . 121.5(6) ?
    O1 C2 C1 . . 125.3(6) ?
    O2 C2 C1 . . 113.1(5) ?
    C4 C3 O2 . . 122.4(5) ?
    C4 C3 S1 . . 112.7(4) ?
    O2 C3 S1 . . 124.6(4) ?
    C3 C4 C5 . . 112.1(5) ?
    C3 C4 H4A . . 123.9 ?
    C5 C4 H4A . . 123.9 ?
    C6 C5 C4 . . 113.0(5) ?
    C6 C5 C9 . . 121.4(5) ?
    C4 C5 C9 . . 125.6(5) ?
    C5 C6 C7 . . 124.1(5) ?
    C5 C6 S1 . . 112.0(4) ?
    C7 C6 S1 . . 123.9(4) ?
    C6 C7 C8 . . 108.0(5) ?
    C6 C7 H7A . . 110.1 ?
    C8 C7 H7A . . 110.1 ?
    C6 C7 H7B . . 110.1 ?
    C8 C7 H7B . . 110.1 ?
    H7A C7 H7B . . 108.4 ?
    N1 C8 C7 . . 110.0(5) ?
    N1 C8 H8A . . 109.7 ?
    C7 C8 H8A . . 109.7 ?
    N1 C8 H8B . . 109.7 ?
    C7 C8 H8B . . 109.7 ?
    H8A C8 H8B . . 108.2 ?
    N1 C9 C5 . . 111.1(4) ?
    N1 C9 H9A . . 109.4 ?
    C5 C9 H9A . . 109.4 ?
    N1 C9 H9B . . 109.4 ?
    C5 C9 H9B . . 109.4 ?
    H9A C9 H9B . . 108.0 ?
    N1 C10 C11 . . 111.6(4) ?
    N1 C10 C17 . . 112.8(5) ?
    C11 C10 C17 . . 104.1(4) ?
    N1 C10 H10A . . 109.4 ?
    C11 C10 H10A . . 109.4 ?
    C17 C10 H10A . . 109.4 ?
    C12 C11 C16 . . 116.7(5) ?
    C12 C11 C10 . . 121.3(5) ?
    C16 C11 C10 . . 121.9(5) ?
    F1 C12 C11 . . 119.3(5) ?
    F1 C12 C13 . . 116.8(5) ?
    C11 C12 C13 . . 123.9(6) ?
    C14 C13 C12 . . 118.3(6) ?
    C14 C13 H13A . . 120.9 ?
    C12 C13 H13A . . 120.9 ?
    C13 C14 C15 . . 120.9(6) ?
    C13 C14 H14A . . 119.6 ?
    C15 C14 H14A . . 119.6 ?
    C14 C15 C16 . . 119.7(7) ?
    C14 C15 H15A . . 120.1 ?
    C16 C15 H15A . . 120.1 ?
    C11 C16 C15 . . 120.5(6) ?
    C11 C16 H16A . . 119.7 ?
    C15 C16 H16A . . 119.7 ?
    O3 C17 C18 . . 122.7(5) ?
    O3 C17 C10 . . 123.7(5) ?
    C18 C17 C10 . . 113.6(5) ?
    C17 C18 C19 . . 119.3(6) ?
    C17 C18 C20 . . 117.3(6) ?
    C19 C18 C20 . . 57.8(4) ?
    C17 C18 H18A . . 116.5 ?
    C19 C18 H18A . . 116.5 ?
    C20 C18 H18A . . 116.5 ?
    C20 C19 C18 . . 61.4(5) ?
    C20 C19 H19A . . 117.6 ?
    C18 C19 H19A . . 117.6 ?
    C20 C19 H19B . . 117.6 ?
    C18 C19 H19B . . 117.6 ?
    H19A C19 H19B . . 114.7 ?
    C19 C20 C18 . . 60.8(4) ?
    C19 C20 H20A . . 117.7 ?
    C18 C20 H20A . . 117.7 ?
    C19 C20 H20B . . 117.7 ?
    C18 C20 H20B . . 117.7 ?
    H20A C20 H20B . . 114.8 ?
    C10 N1 C9 . . 109.7(4) ?
    C10 N1 C8 . . 109.8(4) ?
    C9 N1 C8 . . 108.6(4) ?
    C2 O2 C3 . . 121.6(4) ?
data_global
_journal_date_recd_electronic     2010-03-11
_journal_date_accepted     2010-05-10
_journal_name_full     'Acta Crystallographica, Section E'
_journal_year     2010
_journal_volume     66
_journal_issue      6
_journal_page_first     o1354
_journal_page_last     o1354
_journal_paper_category     QO
_journal_coeditor_code     YA2121
_publ_contact_author_name     'Ms Zhimei, Wang'
_publ_contact_author_address
;
School of Chemistry and Chemical Engineering
Southeast University
Nanjing, 211189
People's Republic of China
;
_publ_contact_author_email     zhimeiwang@yahoo.cn
_publ_contact_author_fax     86-25-83595068
_publ_contact_author_phone     86-25-83595068
_publ_section_title
;
Prasugrel, a new medicine for preventing blockages in the arteries
;
loop_
    _publ_author_name
    _publ_author_address
    'Wang, Zhi-Mei'
;
School of Chemistry and Chemical Engineering
Southeast University
Nanjing 211189
People's Republic of China
;
    'Zhao, Jian'
;
School of Chemistry and Chemical Engineering
Southeast University
Nanjing 211189
People's Republic of China
;
    'Xu, Gang'
;
School of Chemistry and Chemical Engineering
Southeast University
Nanjing 211189
People's Republic of China
;
