# Supplementary material for: Prasugrel, a new medicine for preventing blockages in the arteries
Source: Acta Crystallogr Sect E Struct Rep Online. 2010 May 15;66(Pt 6):o1354. doi: 10.1107/S1600536810017095 (PMC2979458; doi:10.1107/S1600536810017095)
Supplement: Supplementary file 2 [file e-66-o1354-Isup2.hkl]

# 
# h,k,l, Fc-squared, Fo-squared, sigma(Fo-squared) and status flag 
# 
data_I
_shelx_title ' 1 in P-1' 
_shelx_refln_list_code          4 
_shelx_F_calc_maximum      146.52 
_exptl_crystal_F_000       392.00 
_reflns_d_resolution_high  0.8331 
 
loop_ 
 _symmetry_equiv_pos_as_xyz 
 'x, y, z' 
 '-x, -y, -z' 
 
_cell_length_a     7.9095 
_cell_length_b     9.9428 
_cell_length_c    12.4500 
_cell_angle_alpha 112.938 
_cell_angle_beta   90.644 
_cell_angle_gamma  92.591 
 
_shelx_F_squared_multiplier     1.000 
 
loop_ 
 _refln_index_h 
 _refln_index_k 
 _refln_index_l 
 _refln_F_squared_calc 
 _refln_F_squared_meas 
 _refln_F_squared_sigma 
 _refln_observed_status 
   1   0   0     1134.57     1105.38     24.37 o 
   2   0   0      433.46      464.00     11.44 o 
   3   0   0      270.68      326.45      9.19 o 
   4   0   0      690.91      720.03     18.47 o 
   5   0   0      156.82      163.19     10.92 o 
   6   0   0       50.49       56.78     11.89 o 
   7   0   0       99.92      100.36      7.25 o 
   8   0   0       22.34       20.27      4.40 o 
   9   0   0        5.27       11.60      5.45 o 
  -9   1   0       10.52       17.23      6.65 o 
  -8   1   0        0.02        1.63      3.48 o 
  -7   1   0        0.60        1.32      2.44 o 
  -6   1   0       32.38       30.28      4.18 o 
  -5   1   0      104.09      120.04      5.66 o 
  -4   1   0      539.41      710.95     18.17 o 
  -3   1   0       93.30      100.72      3.16 o 
  -2   1   0     2447.12     2785.25     40.90 o 
  -1   1   0      266.29      246.32      5.84 o 
   1   1   0     1617.89     1543.35     42.90 o 
   2   1   0     1690.89     1680.83     35.34 o 
   3   1   0        0.17        1.29      0.92 o 
   4   1   0      998.58      902.51     17.17 o 
   5   1   0      947.74     1024.49     19.74 o 
   6   1   0       39.93       43.88      4.78 o 
   7   1   0       17.73       23.72      4.59 o 
   8   1   0        1.07        3.77      3.69 o 
   9   1   0       22.93       29.30      6.57 o 
  -9   2   0       21.70       31.24      4.84 o 
  -8   2   0       16.37       13.04      4.16 o 
  -7   2   0       11.75       13.33      3.92 o 
  -6   2   0      132.25      128.98      5.44 o 
  -5   2   0      573.75      514.03     10.17 o 
  -4   2   0        7.09        5.37      1.28 o 
  -3   2   0     1960.71     2108.93     31.82 o 
  -2   2   0      121.40      115.34      3.27 o 
  -1   2   0       11.26       32.35      1.77 o 
   0   2   0     6438.97     5842.96    120.01 o 
   1   2   0     7674.68     6456.18    176.77 o 
   2   2   0      175.64      170.41      5.18 o 
   3   2   0       47.90       30.59      3.08 o 
   4   2   0      322.25      325.81      7.44 o 
   5   2   0       56.89       45.82      2.95 o 
   6   2   0       34.64       36.27      4.44 o 
   7   2   0       90.16      100.07      7.24 o 
   8   2   0       15.97        8.98      7.42 o 
   9   2   0        0.19       11.71      4.78 o 
  -9   3   0        0.83        7.81      3.95 o 
  -8   3   0       13.53       13.66      3.70 o 
  -7   3   0        0.05        0.63      2.71 o 
  -6   3   0        0.02        2.13      2.32 o 
  -5   3   0        8.93       18.86      2.25 o 
  -4   3   0      274.51      290.59      7.26 o 
  -3   3   0       18.45       17.11      2.90 o 
  -2   3   0        0.63        8.56      1.40 o 
  -1   3   0      419.79      392.35      7.92 o 
   0   3   0      105.97       49.69      3.63 o 
   1   3   0      982.53      843.14     25.60 o 
   2   3   0       57.12       59.77      3.81 o 
   3   3   0       13.77        7.87      1.60 o 
   4   3   0      102.52      117.67      3.98 o 
   5   3   0      191.90      176.73      5.40 o 
   6   3   0       81.80       84.02      9.84 o 
   7   3   0       34.33       38.02      8.67 o 
   8   3   0        2.96       11.58      6.01 o 
  -9   4   0        2.90        0.56      3.99 o 
  -8   4   0       30.91       29.68      6.48 o 
  -7   4   0        7.32        5.51      3.34 o 
  -6   4   0        0.15       -2.11      2.55 o 
  -5   4   0      229.44      210.00     10.02 o 
  -4   4   0      160.62      148.52      5.07 o 
  -3   4   0       88.78       99.37      3.73 o 
  -2   4   0      139.31      135.89      4.23 o 
  -1   4   0        1.29        1.18      1.08 o 
   0   4   0      263.30      241.04      8.73 o 
   1   4   0     4081.68     3244.16     91.38 o 
   2   4   0      553.86      443.40     15.58 o 
   3   4   0      232.09      190.62      8.73 o 
   4   4   0        0.43        8.96      3.12 o 
   5   4   0      117.34      101.66      7.36 o 
   6   4   0      161.40      143.64     11.35 o 
   7   4   0        2.27        3.39      5.43 o 
   8   4   0        1.65        9.46      5.34 o 
  -8   5   0       16.22       15.35      3.52 o 
  -7   5   0       24.21       27.67      4.97 o 
  -6   5   0        4.79        7.59      3.40 o 
  -5   5   0      276.40      259.30      8.72 o 
  -4   5   0        4.48        6.11      2.20 o 
  -3   5   0       11.22        4.43      1.97 o 
  -2   5   0       12.03        6.76      1.81 o 
  -1   5   0       21.11       36.61      4.67 o 
   0   5   0      120.22      129.50      9.31 o 
   1   5   0      293.21      252.28     11.08 o 
   2   5   0      541.96      446.64     16.35 o 
   3   5   0       24.78       35.87      4.89 o 
   4   5   0       67.30       75.59      6.86 o 
   5   5   0       70.16       65.28      9.67 o 
   6   5   0      210.32      222.83     15.04 o 
   7   5   0        0.06       -2.95      3.66 o 
   8   5   0       11.04       17.24      4.70 o 
  -8   6   0        8.48       20.34      3.88 o 
  -7   6   0       38.84       38.76      5.35 o 
  -6   6   0        9.99       11.22      4.10 o 
  -5   6   0       11.35       11.88      3.32 o 
  -4   6   0       72.50       80.45      5.79 o 
  -3   6   0        4.39        3.27      2.24 o 
  -2   6   0       46.21       56.95      3.63 o 
  -1   6   0        4.59        3.03      1.83 o 
   0   6   0       23.75       16.28      3.78 o 
   1   6   0       54.37       52.45      6.09 o 
   2   6   0      345.03      348.30     14.77 o 
   3   6   0        4.28        3.97      3.33 o 
   4   6   0        4.00        3.89      3.68 o 
   5   6   0        1.81        5.31      2.74 o 
   6   6   0       25.19       35.96      7.57 o 
   7   6   0       21.40       28.72      5.86 o 
  -7   7   0       26.42       31.14      7.65 o 
  -6   7   0       54.15       54.78      6.31 o 
  -5   7   0        0.01        2.96      3.64 o 
  -4   7   0        7.56        8.90      2.75 o 
  -3   7   0        6.27       10.94      2.72 o 
  -2   7   0       13.54       13.58      3.16 o 
  -1   7   0        7.97       16.68      4.72 o 
   0   7   0       12.98        6.74      3.29 o 
   1   7   0       23.55       21.21      4.93 o 
   2   7   0       46.84       66.53      7.63 o 
   3   7   0        0.00        1.14      3.78 o 
   4   7   0        2.52        0.40      4.41 o 
   5   7   0        0.43        4.03      4.89 o 
   6   7   0       21.97       29.93      6.72 o 
  -6   8   0       13.24       14.67      4.51 o 
  -5   8   0       15.11       29.61      9.28 o 
  -4   8   0        0.23       -0.61      2.57 o 
  -3   8   0      115.43      122.17      7.04 o 
  -2   8   0        4.40        4.37      3.16 o 
  -1   8   0        0.00        0.73      2.66 o 
   0   8   0        8.60       13.46      4.20 o 
   1   8   0        0.37        0.75      3.29 o 
   2   8   0        1.78       10.73      4.22 o 
   3   8   0        0.21       -1.21      4.26 o 
   4   8   0        1.27        2.64      4.87 o 
   5   8   0        0.00        3.28      3.02 o 
   6   8   0        0.26        2.97      4.28 o 
  -5   9   0        0.59       16.91      6.90 o 
  -4   9   0        5.40       13.92      3.95 o 
  -3   9   0        0.06        4.64      4.12 o 
  -2   9   0        1.60       11.40      4.43 o 
  -1   9   0        1.37       -1.00      3.08 o 
   0   9   0        6.29        5.05      3.27 o 
   1   9   0       12.54       10.25      4.39 o 
   2   9   0       21.23       36.54      7.11 o 
   3   9   0        0.46        0.54      3.68 o 
   4   9   0        0.79        2.66      3.64 o 
   5   9   0        1.34        9.94      4.38 o 
  -4  10   0        1.98        1.85      4.06 o 
  -3  10   0        0.13        0.64      4.37 o 
  -2  10   0        2.70        7.99      4.91 o 
  -1  10   0        1.37        9.52      4.43 o 
   0  10   0        1.87        3.76      3.06 o 
   1  10   0        2.75        2.50      3.08 o 
   2  10   0        0.21        9.84      3.72 o 
   3  10   0        0.29        9.05      3.60 o 
  -1 -11   1        0.43        5.16      3.14 o 
   0 -11   1        3.57       -0.23      4.20 o 
   1 -11   1        0.04        7.55      4.78 o 
   2 -11   1        0.39       12.10      5.74 o 
  -3 -10   1        1.58        7.22      3.16 o 
  -2 -10   1        2.95        2.77      3.49 o 
  -1 -10   1        3.04        1.16      3.29 o 
   0 -10   1       16.00       31.24      6.36 o 
   1 -10   1       20.74       28.07      5.70 o 
   2 -10   1        3.95        9.36      4.24 o 
   3 -10   1        0.60        9.86      4.99 o 
   4 -10   1        9.68       19.15      5.10 o 
  -5  -9   1        1.21        2.62      3.81 o 
  -4  -9   1        0.62       10.81      4.74 o 
  -3  -9   1        2.78        1.62      3.95 o 
  -2  -9   1        1.32        3.37      4.51 o 
  -1  -9   1        1.17       -0.15      3.87 o 
   0  -9   1       30.92       23.54      5.22 o 
   1  -9   1        1.11        0.42      3.33 o 
   2  -9   1        1.97        6.01      4.53 o 
   3  -9   1        1.21        7.68      3.46 o 
   4  -9   1        0.97        3.88      3.37 o 
   5  -9   1       65.41       73.22     10.19 o 
   6  -9   1        9.53       17.27      4.23 o 
  -6  -8   1        0.07        3.72      4.08 o 
  -5  -8   1       11.63       17.01      5.12 o 
  -4  -8   1        0.24       -4.08      3.89 o 
  -3  -8   1        0.46        0.44      3.60 o 
  -2  -8   1        0.74        0.87      3.49 o 
  -1  -8   1        0.08        3.47      3.83 o 
   0  -8   1        2.60        2.56      3.08 o 
   1  -8   1       63.42       66.55      7.47 o 
   2  -8   1        7.55       12.29      4.66 o 
   3  -8   1        0.00        2.28      2.98 o 
   4  -8   1       28.69       32.50      4.01 o 
   5  -8   1       30.20       36.55      5.47 o 
   6  -8   1       50.54       57.75      7.50 o 
   7  -8   1        2.69       10.56      3.80 o 
  -7  -7   1        3.61        7.99      4.26 o 
  -6  -7   1        5.25       15.56      5.03 o 
  -5  -7   1       44.90       57.09      7.57 o 
  -4  -7   1       25.56       26.08      5.80 o 
  -3  -7   1        6.46       11.79      4.43 o 
  -2  -7   1       38.61       42.67      5.99 o 
  -1  -7   1       22.86       18.92      4.64 o 
   0  -7   1       11.55       10.17      3.27 o 
   1  -7   1       14.91       18.49      4.37 o 
   2  -7   1       10.19        5.36      2.21 o 
   3  -7   1       87.72       80.85      4.71 o 
   4  -7   1       64.51       88.63      5.23 o 
   5  -7   1       35.16       36.36      5.07 o 
   6  -7   1       95.42      100.09      7.75 o 
   7  -7   1        1.90       11.44      3.49 o 
  -7  -6   1        2.30        4.51      4.58 o 
  -6  -6   1       68.04       66.11      9.67 o 
  -5  -6   1       12.60       13.35      5.14 o 
  -4  -6   1      136.99      141.10      8.80 o 
  -3  -6   1       74.06       74.35      7.15 o 
  -2  -6   1       18.11       18.38      4.03 o 
  -1  -6   1      117.47      107.70      6.84 o 
   0  -6   1      108.10       93.97      5.08 o 
   1  -6   1       12.15       13.06      4.09 o 
   2  -6   1       11.25       16.97      2.37 o 
   3  -6   1      171.92      176.61      5.78 o 
   4  -6   1        1.14        4.27      2.22 o 
   5  -6   1       67.00       57.29      7.68 o 
   6  -6   1        7.92        8.69      7.59 o 
   7  -6   1       18.10       18.11      4.44 o 
   8  -6   1        0.72       10.11      3.58 o 
  -8  -5   1       20.12       31.28      6.47 o 
  -7  -5   1       10.75       16.45      5.97 o 
  -6  -5   1        3.85        0.87      4.30 o 
  -5  -5   1       49.00       60.10      6.53 o 
  -4  -5   1        4.78        8.84      3.89 o 
  -3  -5   1        2.42        4.66      2.64 o 
  -2  -5   1        5.31        5.76      2.66 o 
  -1  -5   1       74.33       67.34      5.68 o 
   0  -5   1       92.18       61.72      3.30 o 
   1  -5   1      621.91      651.47     12.92 o 
   2  -5   1      370.96      315.86      9.07 o 
   3  -5   1       39.57       54.10      4.77 o 
   4  -5   1       27.13       36.18      3.15 o 
   5  -5   1       34.11       25.95      6.64 o 
   6  -5   1      333.63      284.44     13.93 o 
   7  -5   1       55.20       52.44      6.05 o 
   8  -5   1        4.28       10.95      3.40 o 
  -8  -4   1        0.69        2.89      5.99 o 
  -7  -4   1        1.41        1.08      4.97 o 
  -6  -4   1       12.22        1.50      4.16 o 
  -5  -4   1       28.39       33.65      5.07 o 
  -4  -4   1       22.46       12.08      3.41 o 
  -3  -4   1      124.20      108.33      6.20 o 
  -2  -4   1     1072.74      981.17     30.24 o 
  -1  -4   1        1.46        9.07      2.43 o 
   0  -4   1      152.37      145.34      4.58 o 
   1  -4   1       99.62      107.26      3.36 o 
   2  -4   1        3.51        2.11      1.24 o 
   3  -4   1      110.56      121.91      4.06 o 
   4  -4   1        3.99        4.57      1.62 o 
   5  -4   1       15.18       17.63      3.50 o 
   6  -4   1        4.94        6.04      7.34 o 
   7  -4   1       94.98       69.26      6.31 o 
   8  -4   1       61.56       51.17      5.56 o 
   9  -4   1        1.42       14.64      4.41 o 
  -9  -3   1        0.58        8.21      5.34 o 
  -8  -3   1        1.39        3.35      5.57 o 
  -7  -3   1        0.17        0.25      4.97 o 
  -6  -3   1      245.76      220.27     13.66 o 
  -5  -3   1        6.29        7.01      1.78 o 
  -4  -3   1       74.09       51.94      3.24 o 
  -3  -3   1      104.42      108.69      4.17 o 
  -2  -3   1       88.47       76.11      4.39 o 
  -1  -3   1      926.89      762.83     23.27 o 
   0  -3   1       70.39       78.38      9.18 o 
   1  -3   1      113.26       91.68      2.80 o 
   2  -3   1        1.34        1.47      1.11 o 
   3  -3   1       29.05       34.37      2.30 o 
   4  -3   1       26.94       54.80      2.71 o 
   5  -3   1      249.98      227.38     16.59 o 
   6  -3   1      265.65      215.25     10.50 o 
   7  -3   1      117.01      109.31      7.62 o 
   8  -3   1        6.39       13.15      6.80 o 
   9  -3   1        3.90       19.65      4.73 o 
  -9  -2   1        0.13        2.23      5.22 o 
  -8  -2   1        6.87        5.43      6.38 o 
  -7  -2   1       80.43       77.11      6.49 o 
  -6  -2   1       21.50       24.90      3.91 o 
  -5  -2   1      144.09      144.39      4.81 o 
  -4  -2   1       25.80       25.04      4.54 o 
  -3  -2   1     1301.14     1212.63     26.63 o 
  -2  -2   1      280.71      222.77      6.03 o 
  -1  -2   1    15417.65    13296.66    271.59 o 
   0  -2   1      553.03      400.35      9.14 o 
   1  -2   1      915.22     1069.65     18.44 o 
   2  -2   1      441.33      399.89      6.94 o 
   3  -2   1     2354.28     2697.12     40.16 o 
   4  -2   1      258.88      308.47      6.28 o 
   5  -2   1      115.57      106.24      4.55 o 
   6  -2   1      120.02      111.58      5.32 o 
   7  -2   1       53.76       43.38      4.28 o 
   8  -2   1       39.98       33.31      5.03 o 
   9  -2   1        4.55       10.96      6.95 o 
  -9  -1   1       10.88       22.11      6.88 o 
  -8  -1   1       14.29       17.98      4.22 o 
  -7  -1   1       42.17       36.54      4.93 o 
  -6  -1   1      371.79      370.64     12.21 o 
  -5  -1   1       62.99       75.08      5.08 o 
  -4  -1   1       21.26       27.78      3.03 o 
  -3  -1   1       15.05       20.28      3.02 o 
  -2  -1   1      878.09      780.82     25.95 o 
  -1  -1   1      114.22      134.53      5.37 o 
   1  -1   1      972.81     1027.60     23.00 o 
   2  -1   1     6717.69     7922.80    170.49 o 
   3  -1   1      532.76      449.31     12.15 o 
   4  -1   1      413.56      507.85     14.08 o 
   5  -1   1      166.94      179.21     10.88 o 
   6  -1   1      202.64      165.48      7.71 o 
   7  -1   1        2.36        3.74      3.29 o 
   8  -1   1        0.05        2.69      6.79 o 
   9  -1   1        1.14        7.45      3.37 o 
  -9   0   1        0.54        7.54      3.79 o 
  -8   0   1       35.18       34.56      5.52 o 
  -7   0   1       76.95       81.33      6.67 o 
  -6   0   1      199.68      184.47     14.93 o 
  -5   0   1       60.39       54.98      5.07 o 
  -4   0   1      757.80      800.57     19.96 o 
  -3   0   1       10.09        2.29      1.29 o 
  -2   0   1      355.59      324.80      8.38 o 
  -1   0   1     3334.68     4540.87     74.96 o 
   0   0   1      337.81      397.98     13.08 o 
   1   0   1      642.02      578.28     13.37 o 
   2   0   1       68.77       91.61      3.63 o 
   3   0   1     4118.51     4570.67     99.90 o 
   4   0   1        9.25        3.08      1.79 o 
   5   0   1       56.12       67.63      5.16 o 
   6   0   1      363.39      311.65     11.25 o 
   7   0   1      138.65      130.55      7.58 o 
   8   0   1       18.34       23.44      4.67 o 
   9   0   1        0.30        2.01      3.71 o 
  -9   1   1       20.78       34.64      6.17 o 
  -8   1   1       20.22       23.27      4.75 o 
  -7   1   1        0.35        0.26      2.61 o 
  -6   1   1       68.90       68.61      7.67 o 
  -5   1   1      336.02      336.74     12.38 o 
  -4   1   1      622.08      523.26     11.30 o 
  -3   1   1      833.36      922.61     14.81 o 
  -2   1   1      157.92      154.61      4.19 o 
  -1   1   1       79.66       66.07      3.13 o 
   0   1   1     2209.10     2022.40     56.30 o 
   1   1   1     1882.87     2073.83     35.58 o 
   2   1   1       45.63       67.59      2.23 o 
   3   1   1        1.61        2.24      0.95 o 
   4   1   1       92.29      110.21      4.66 o 
   5   1   1       23.56       32.35      3.79 o 
   6   1   1        1.43        5.30      2.91 o 
   7   1   1        1.76        6.20      3.45 o 
   8   1   1        7.52       20.02      4.80 o 
   9   1   1        0.13        5.70      5.47 o 
  -9   2   1       27.98       42.25     12.13 o 
  -8   2   1        0.45        4.02      5.26 o 
  -7   2   1       17.08       13.25      3.76 o 
  -6   2   1      339.17      255.94     13.22 o 
  -5   2   1       41.43       37.37      2.64 o 
  -4   2   1       71.78       87.58      3.06 o 
  -3   2   1       20.77       28.84      2.93 o 
  -2   2   1      756.29      795.72     14.79 o 
  -1   2   1       65.38       73.05      2.47 o 
   0   2   1    21467.19    20764.84    423.43 o 
   1   2   1     2430.64     2313.29     64.97 o 
   2   2   1      116.87      111.95      5.85 o 
   3   2   1      427.44      401.65      8.47 o 
   4   2   1      382.03      356.63      8.06 o 
   5   2   1      113.02      112.55      5.52 o 
   6   2   1       49.31       58.55      5.25 o 
   7   2   1       96.64       84.10     10.94 o 
   8   2   1       35.28       58.73     11.17 o 
   9   2   1        4.19        3.72      3.85 o 
  -9   3   1       14.88       25.27      9.99 o 
  -8   3   1       23.77       20.72      4.22 o 
  -7   3   1       24.08       18.78      4.46 o 
  -6   3   1      133.56      122.54      7.77 o 
  -5   3   1        8.19       10.97      2.20 o 
  -4   3   1      479.27      476.72     10.67 o 
  -3   3   1      106.23      122.50      5.75 o 
  -2   3   1      169.04      143.44      6.60 o 
  -1   3   1      118.31       98.18      3.19 o 
   0   3   1      706.97      635.03     20.28 o 
   1   3   1       86.87       97.64      5.43 o 
   2   3   1       48.27       37.99      3.87 o 
   3   3   1       56.57       54.39      3.75 o 
   4   3   1       37.32       34.33      2.53 o 
   5   3   1      448.76      420.18     11.84 o 
   6   3   1        2.64        4.49      4.99 o 
   7   3   1        0.00        0.10      4.89 o 
   8   3   1       15.83       22.81      7.20 o 
  -8   4   1       28.53       25.49      4.52 o 
  -7   4   1        2.97        3.95      3.21 o 
  -6   4   1       46.50       41.16      5.14 o 
  -5   4   1      433.41      400.56     37.69 o 
  -4   4   1       55.78       76.18      5.24 o 
  -3   4   1      207.63      179.12      5.43 o 
  -2   4   1      506.24      471.84     10.10 o 
  -1   4   1       26.37       31.62      2.27 o 
   0   4   1      277.72      215.59      7.89 o 
   1   4   1      688.08      524.50     17.97 o 
   2   4   1        2.42        7.28      2.89 o 
   3   4   1       91.43       75.14      5.39 o 
   4   4   1       88.11       87.45      4.82 o 
   5   4   1       10.83       16.07      3.40 o 
   6   4   1        1.05        0.62      4.03 o 
   7   4   1       46.60       69.71     10.46 o 
   8   4   1       53.57       55.94      9.05 o 
  -8   5   1        1.03        5.22      3.15 o 
  -7   5   1        0.00        3.12      3.48 o 
  -6   5   1        2.36       -0.84      3.00 o 
  -5   5   1       30.23       28.53      3.64 o 
  -4   5   1       83.80      103.64      5.21 o 
  -3   5   1        9.48       12.20      2.35 o 
  -2   5   1       15.81       17.51      2.45 o 
  -1   5   1       66.13       63.51      3.88 o 
   0   5   1      479.78      414.93     10.97 o 
   1   5   1      442.35      363.39     14.35 o 
   2   5   1       26.48       21.23      4.43 o 
   3   5   1        0.68       -0.69      2.97 o 
   4   5   1        1.41        2.55      2.13 o 
   5   5   1       62.80       65.73      6.98 o 
   6   5   1        3.80        5.41      5.28 o 
   7   5   1       24.41       27.97      6.65 o 
   8   5   1        6.55       15.95      3.97 o 
  -8   6   1       26.99       30.46      4.26 o 
  -7   6   1       12.62       21.17      4.31 o 
  -6   6   1        3.86        5.51      3.81 o 
  -5   6   1       26.76       37.11      4.02 o 
  -4   6   1      227.24      225.19      7.31 o 
  -3   6   1        0.63       -0.25      2.11 o 
  -2   6   1       47.54       51.76      5.63 o 
  -1   6   1       80.89       86.28      5.85 o 
   0   6   1      103.68       96.10      7.28 o 
   1   6   1      115.12       88.01      7.69 o 
   2   6   1       86.28       75.30      7.22 o 
   3   6   1        5.27        4.99      3.83 o 
   4   6   1       12.34        9.46      4.60 o 
   5   6   1        9.21        6.02      2.92 o 
   6   6   1       10.15       21.57      6.32 o 
   7   6   1        8.40       12.73      4.28 o 
  -7   7   1        0.04        9.20      3.41 o 
  -6   7   1        0.22        3.55      3.77 o 
  -5   7   1      197.28      182.62      7.04 o 
  -4   7   1       40.19       44.74      4.36 o 
  -3   7   1        0.41        2.18      2.26 o 
  -2   7   1       15.68       15.82      4.86 o 
  -1   7   1        1.24        2.20      3.04 o 
   0   7   1        0.17        4.22      4.03 o 
   1   7   1       40.46       38.10      6.05 o 
   2   7   1       82.41      100.61      9.05 o 
   3   7   1        8.49        8.28      4.62 o 
   4   7   1       12.45       11.31      5.10 o 
   5   7   1        7.73       12.67      3.47 o 
   6   7   1        6.49       17.86      5.91 o 
  -6   8   1       11.93       16.30      3.93 o 
  -5   8   1       10.89       22.60      5.04 o 
  -4   8   1        1.66        4.54      3.37 o 
  -3   8   1        0.02        0.03      5.14 o 
  -2   8   1        0.03       -0.12      2.81 o 
  -1   8   1        1.03       -0.25      2.60 o 
   0   8   1        1.19        7.26      4.16 o 
   1   8   1        4.78        5.10      4.66 o 
   2   8   1       47.09       45.65      7.51 o 
   3   8   1       22.70       25.16      6.20 o 
   4   8   1        0.01        0.74      2.49 o 
   5   8   1        0.02        3.91      2.98 o 
  -5   9   1       17.84       26.03      4.89 o 
  -4   9   1       21.27       26.48      4.60 o 
  -3   9   1        1.83        4.14      3.68 o 
  -2   9   1        0.05       11.17      4.41 o 
  -1   9   1        0.25        8.61      3.76 o 
   0   9   1        0.00        3.22      3.47 o 
   1   9   1        0.07        3.78      3.93 o 
   2   9   1        8.64       17.72      5.91 o 
   3   9   1        9.15        7.11      4.06 o 
   4   9   1        3.62       11.30      3.09 o 
  -3  10   1        5.72       18.49      6.03 o 
  -2  10   1        0.02       16.66      4.49 o 
  -1  10   1        0.13        3.78      4.64 o 
   0  10   1        0.08        5.55      3.56 o 
   1  10   1        3.44        6.97      3.08 o 
   2  10   1        0.40       20.84      5.18 o 
  -2 -11   2        0.43        4.97      2.41 o 
  -1 -11   2        2.57       14.35      3.39 o 
   0 -11   2        5.36        4.95      3.89 o 
   1 -11   2        0.50        8.05      4.08 o 
   2 -11   2        7.36       11.06      5.43 o 
   3 -11   2       14.33       15.51      5.80 o 
  -4 -10   2        0.09       14.70      3.74 o 
  -3 -10   2        0.20        4.14      3.31 o 
  -2 -10   2        3.69       14.85      4.89 o 
  -1 -10   2        0.31        3.89      3.91 o 
   0 -10   2        4.35        8.24      4.45 o 
   1 -10   2       23.13       19.30      5.12 o 
   2 -10   2        9.30        5.84      4.16 o 
   3 -10   2        5.74       15.33      4.55 o 
   4 -10   2        9.84       28.34      5.68 o 
   5 -10   2        2.65       14.00      6.51 o 
  -5  -9   2        0.25       -1.62      4.12 o 
  -4  -9   2       16.20       21.84      5.97 o 
  -3  -9   2        0.00        2.16      3.93 o 
  -2  -9   2        2.38       -0.44      3.99 o 
  -1  -9   2        0.05        1.87      4.12 o 
   0  -9   2        2.22        0.42      3.14 o 
   1  -9   2        0.24        2.00      2.68 o 
   2  -9   2       41.33       56.25      7.57 o 
   3  -9   2       13.61       20.53      5.27 o 
   4  -9   2        1.09       10.90      4.17 o 
   5  -9   2        0.13        2.91      4.06 o 
   6  -9   2       15.30       28.73      4.82 o 
  -5  -8   2        9.75       19.15      5.89 o 
  -4  -8   2        2.54        1.73      4.60 o 
  -3  -8   2        7.82       13.12      4.72 o 
  -2  -8   2        8.15       22.42      5.18 o 
  -1  -8   2        1.25        0.62      3.16 o 
   0  -8   2       38.19       45.40      6.47 o 
   1  -8   2       44.37       56.61      6.80 o 
   2  -8   2        6.99       12.94      3.16 o 
   3  -8   2        9.04        9.93      2.78 o 
   4  -8   2       47.53       57.60      4.54 o 
   5  -8   2        0.44        2.15      3.77 o 
   6  -8   2        0.60        5.67      4.17 o 
   7  -8   2       39.47       41.34      5.79 o 
  -7  -7   2       14.21       15.16      4.72 o 
  -5  -7   2       22.55       29.11      6.53 o 
  -4  -7   2        0.32        2.25      4.28 o 
  -3  -7   2        0.41        9.69      4.26 o 
  -2  -7   2       94.49      105.54      8.69 o 
  -1  -7   2       57.92       46.56      5.76 o 
   0  -7   2       22.13       19.86      4.14 o 
   1  -7   2        7.37        9.87      2.54 o 
   2  -7   2       61.87       64.63      3.91 o 
   3  -7   2        0.36        3.49      2.27 o 
   4  -7   2        1.98        3.07      2.42 o 
   5  -7   2      125.90      126.36      7.51 o 
   6  -7   2        2.09        0.66      7.32 o 
   7  -7   2        0.35        7.01      3.86 o 
  -7  -6   2        0.40       -0.69      3.27 o 
  -6  -6   2       53.74       50.22      7.42 o 
  -5  -6   2      106.45      110.91      8.42 o 
  -4  -6   2        0.76        1.04      3.24 o 
  -3  -6   2      118.07       94.23      7.72 o 
  -2  -6   2       37.77       52.78      5.82 o 
  -1  -6   2        1.82        4.41      3.04 o 
   0  -6   2       20.22       20.54      2.46 o 
   1  -6   2      162.15      141.10      4.58 o 
   2  -6   2      372.43      355.47      8.52 o 
   3  -6   2      183.57      189.06      5.95 o 
   4  -6   2        9.64        7.20      2.21 o 
   5  -6   2       95.29       94.46      6.87 o 
   6  -6   2       18.34       18.46      4.21 o 
   7  -6   2        1.69        4.29      3.45 o 
   8  -6   2       24.16       21.29      3.74 o 
  -8  -5   2        5.54       16.30      5.74 o 
  -7  -5   2        4.32       12.75      6.36 o 
  -6  -5   2       41.54       47.58      6.32 o 
  -5  -5   2        7.18        8.96      3.99 o 
  -4  -5   2       41.21       38.64      5.45 o 
  -3  -5   2        4.43        2.39      2.45 o 
  -2  -5   2        2.37       -1.87      2.06 o 
  -1  -5   2       38.25       20.57      4.49 o 
   0  -5   2       43.82       51.89      6.54 o 
   1  -5   2      230.20      203.28      5.35 o 
   2  -5   2      139.99      131.34      4.19 o 
   3  -5   2      261.22      243.01      6.49 o 
   4  -5   2      114.65      117.77      4.72 o 
   5  -5   2       72.27       70.07      5.83 o 
   6  -5   2       71.81       67.45      6.07 o 
   7  -5   2        0.11        4.01      3.35 o 
   8  -5   2       13.81       21.95      4.30 o 
  -8  -4   2       21.11       28.97      7.92 o 
  -7  -4   2       13.68       23.21      7.65 o 
  -6  -4   2       10.43       11.68      3.49 o 
  -5  -4   2       81.16       57.09      5.97 o 
  -4  -4   2      201.60      220.70      7.09 o 
  -3  -4   2      316.68      303.22     16.05 o 
  -2  -4   2        0.99       13.21      1.85 o 
  -1  -4   2      155.46      137.12      9.04 o 
   0  -4   2      498.15      353.27      9.90 o 
   1  -4   2        2.42        4.15      1.14 o 
   2  -4   2      257.43      276.38      6.40 o 
   3  -4   2      325.46      340.63     10.38 o 
   4  -4   2       42.58       42.56      2.89 o 
   5  -4   2       36.74       21.74      3.68 o 
   6  -4   2        6.91        1.64      2.52 o 
   7  -4   2        8.52       10.41      3.41 o 
   8  -4   2       10.45       22.69      4.25 o 
   9  -4   2        0.03       10.34      4.18 o 
  -9  -3   2        9.04       15.41      5.41 o 
  -8  -3   2        1.24       12.66      7.13 o 
  -7  -3   2        0.14        2.04      4.70 o 
  -6  -3   2       25.42       30.21      4.27 o 
  -5  -3   2        5.38        3.48      2.05 o 
  -4  -3   2       16.53       20.83      2.54 o 
  -3  -3   2        0.23        2.88      1.48 o 
  -2  -3   2       83.13       82.50      3.41 o 
  -1  -3   2      178.97      219.73      6.77 o 
   0  -3   2      212.45      230.29      6.44 o 
   1  -3   2      263.57      255.95      5.48 o 
   2  -3   2     1667.64     1641.21     28.34 o 
   3  -3   2      206.00      247.06      5.84 o 
   4  -3   2        0.12        0.93      1.26 o 
   5  -3   2      388.46      351.96      9.45 o 
   6  -3   2      244.15      219.03     15.09 o 
   7  -3   2       49.55       46.26      4.30 o 
   8  -3   2       10.27       17.22      4.47 o 
   9  -3   2       23.34       26.68      5.44 o 
  -8  -2   2        8.77       13.62      5.07 o 
  -7  -2   2        3.15        6.13      3.47 o 
  -6  -2   2        3.01       13.54      4.12 o 
  -5  -2   2      529.81      513.65     14.81 o 
  -4  -2   2      267.12      232.00     10.98 o 
  -3  -2   2       97.35       77.30      4.97 o 
  -2  -2   2      822.05      695.95     23.58 o 
  -1  -2   2        4.57       16.97      2.16 o 
   0  -2   2        2.81       23.33      1.67 o 
   1  -2   2     1577.42     1800.08     30.37 o 
   2  -2   2        3.23        4.80      0.94 o 
   3  -2   2     3348.58     3714.89     82.07 o 
   4  -2   2      628.02      626.24     20.72 o 
   5  -2   2        3.68        4.58      2.67 o 
   6  -2   2       88.12       91.83      9.83 o 
   7  -2   2       16.14       14.99      3.20 o 
   8  -2   2        4.92        8.79      3.11 o 
   9  -2   2       23.34       29.71      5.14 o 
  -9  -1   2        2.62       20.70      4.82 o 
  -8  -1   2        0.79        3.72      4.55 o 
  -7  -1   2        7.18        8.72      3.99 o 
  -6  -1   2       20.10       22.17      3.79 o 
  -5  -1   2        1.10        0.30      1.89 o 
  -4  -1   2      377.63      359.35     17.90 o 
  -3  -1   2     1063.55      965.51     33.09 o 
  -2  -1   2      153.43      156.53      7.20 o 
  -1  -1   2      369.57      300.61     11.08 o 
   0  -1   2     2291.02     2968.85     92.90 o 
   1  -1   2     1034.68     1073.03     24.41 o 
   2  -1   2     1043.79     1212.87     28.09 o 
   3  -1   2      300.68      318.35      9.52 o 
   4  -1   2      216.73      177.65      6.91 o 
   5  -1   2      161.86      152.72     11.65 o 
   6  -1   2      235.57      210.48      9.06 o 
   7  -1   2      222.34      202.18     17.64 o 
   8  -1   2       22.48       28.60      4.99 o 
   9  -1   2       24.41       26.89      6.65 o 
  -9   0   2       10.53       16.26      4.58 o 
  -8   0   2       30.44       24.58      4.88 o 
  -7   0   2       50.87       64.84      6.22 o 
  -6   0   2        6.05        9.36      2.31 o 
  -5   0   2       36.74       43.33      3.20 o 
  -4   0   2      237.68      229.78      9.02 o 
  -3   0   2        3.96        3.72      1.20 o 
  -2   0   2     2683.95     2764.97     46.60 o 
  -1   0   2     7068.99     8624.90    141.78 o 
   0   0   2      442.08      508.84      9.42 o 
   1   0   2     1012.14     1138.70     20.07 o 
   2   0   2        3.31        0.50      1.24 o 
   3   0   2      104.67      109.86      4.65 o 
   4   0   2      901.86     1073.43     26.57 o 
   5   0   2        7.99       16.05      3.43 o 
   6   0   2      145.90      128.52      7.15 o 
   7   0   2        9.57        8.03      3.59 o 
   8   0   2       14.42       12.73      4.06 o 
   9   0   2       33.01       39.77      5.68 o 
  -9   1   2       16.85       31.74      6.19 o 
  -8   1   2       37.42       35.87      5.07 o 
  -7   1   2        0.33        3.76      3.09 o 
  -6   1   2      183.39      167.18     11.41 o 
  -5   1   2      346.79      302.81      7.96 o 
  -4   1   2       17.25       20.95      1.89 o 
  -3   1   2      206.61      221.42      4.71 o 
  -2   1   2      115.80      136.48      5.20 o 
  -1   1   2        2.33       -0.37      0.89 o 
   0   1   2      672.84      664.58     12.19 o 
   1   1   2      552.63      660.46     12.24 o 
   2   1   2     1094.42     1173.39     21.08 o 
   3   1   2      191.19      158.94      4.20 o 
   4   1   2        0.44        0.57      1.16 o 
   5   1   2       91.80      104.07      5.50 o 
   6   1   2      143.82      126.38      6.91 o 
   7   1   2       25.31       28.16      4.99 o 
   8   1   2        2.59        1.68      5.03 o 
   9   1   2       13.23       17.57      6.07 o 
  -9   2   2        2.30       16.13      4.34 o 
  -8   2   2       67.06       59.75      6.38 o 
  -7   2   2       14.68       13.32      3.77 o 
  -6   2   2      316.86      245.88      9.68 o 
  -5   2   2        0.23        0.15      1.82 o 
  -4   2   2      221.15      192.03      5.66 o 
  -3   2   2      602.26      536.93     11.15 o 
  -2   2   2        2.68        2.12      1.12 o 
  -1   2   2      211.72      220.31      5.24 o 
   0   2   2      417.68      383.03      7.80 o 
   1   2   2      449.40      428.65      8.63 o 
   2   2   2       39.95       68.39      6.47 o 
   3   2   2      259.37      215.29      5.37 o 
   4   2   2        3.53        4.62      2.30 o 
   5   2   2       18.71       17.57      2.98 o 
   6   2   2       55.40       49.58      8.76 o 
   7   2   2       57.25       61.45     10.96 o 
   8   2   2       18.80       26.12      8.26 o 
  -9   3   2       37.99       35.22      4.40 o 
  -8   3   2       28.03       22.01      4.26 o 
  -7   3   2        0.08       -2.29      2.63 o 
  -6   3   2       49.78       43.69      8.77 o 
  -5   3   2      487.08      447.76     12.69 o 
  -4   3   2       53.60       42.69      3.57 o 
  -3   3   2      691.47      629.70     12.97 o 
  -2   3   2        0.07        1.91      1.29 o 
  -1   3   2      197.64      189.86      4.99 o 
   0   3   2      279.41      276.74     11.00 o 
   1   3   2      115.95      118.71     13.56 o 
   2   3   2       65.83       95.76      4.20 o 
   3   3   2       74.55       61.65      4.70 o 
   4   3   2       47.24       53.79      4.04 o 
   5   3   2        8.54        9.84      4.60 o 
   6   3   2        4.65        0.64      4.47 o 
   7   3   2       10.10       14.29      6.24 o 
   8   3   2        0.04       -1.64      4.89 o 
  -8   4   2        0.01        7.13      3.27 o 
  -7   4   2       26.18       28.67      5.30 o 
  -6   4   2       46.65       36.03      5.48 o 
  -5   4   2      306.92      282.47     10.92 o 
  -4   4   2       61.92       67.49      4.29 o 
  -3   4   2       31.50       51.70      4.26 o 
  -2   4   2      126.68      121.73      4.31 o 
  -1   4   2      137.19      115.53      3.96 o 
   0   4   2      466.78      374.29     14.49 o 
   1   4   2     1301.40     1317.65     40.34 o 
   2   4   2      469.87      367.74     14.06 o 
   3   4   2       39.52       50.59      4.13 o 
   4   4   2       17.46       17.60      3.08 o 
   5   4   2       64.72       64.72      8.59 o 
   6   4   2        5.90        5.16      4.87 o 
   7   4   2        0.00       -1.33      4.10 o 
   8   4   2        4.76       12.08      4.66 o 
  -8   5   2       24.13       33.41      4.64 o 
  -7   5   2       25.00       26.56      4.70 o 
  -6   5   2       13.84       13.39      4.49 o 
  -5   5   2        7.57        9.24      2.77 o 
  -4   5   2       91.14       97.52      5.17 o 
  -3   5   2       42.42       47.21      3.72 o 
  -2   5   2        7.21        9.44      2.67 o 
  -1   5   2      142.26      130.73      9.16 o 
   0   5   2       56.83       46.02      5.97 o 
   1   5   2       24.87       46.13      5.86 o 
   2   5   2        0.02        0.85      3.18 o 
   3   5   2       41.28       39.53      4.09 o 
   4   5   2        2.60        4.58      2.42 o 
   5   5   2       50.31       34.92      7.13 o 
   6   5   2       11.82       11.02      5.03 o 
   7   5   2        0.12        9.69      4.72 o 
  -7   6   2        1.49       18.45      4.38 o 
  -6   6   2        1.13        8.88      4.78 o 
  -5   6   2       50.88       47.00      6.13 o 
  -4   6   2      115.57      109.21      6.27 o 
  -3   6   2      130.50      125.13      7.10 o 
  -2   6   2      198.61      201.00      6.49 o 
  -1   6   2       30.70       22.40      5.14 o 
   0   6   2        0.97        0.37      3.18 o 
   1   6   2      125.22      115.52      8.30 o 
   2   6   2       28.61       26.47      5.47 o 
   3   6   2       16.59        8.68      2.64 o 
   4   6   2       15.18       21.27      9.54 o 
   5   6   2        2.28        6.34      3.72 o 
   6   6   2        0.22        4.60      3.78 o 
   7   6   2        0.64        5.07      4.47 o 
  -7   7   2        0.21        8.65      6.11 o 
  -6   7   2        0.21       16.77      5.54 o 
  -5   7   2        2.29        2.48      3.06 o 
  -4   7   2       68.16       65.50      5.25 o 
  -3   7   2       19.89       27.83      4.29 o 
  -2   7   2        4.53        6.74      3.24 o 
  -1   7   2        1.93        1.95      3.10 o 
   0   7   2       31.86       35.02      6.78 o 
   1   7   2      107.29      103.77      9.75 o 
   2   7   2       34.38       40.39      6.97 o 
   3   7   2       12.21       10.14      3.08 o 
   4   7   2        6.95        5.94      2.70 o 
   5   7   2        8.49        7.90      4.33 o 
   6   7   2        0.03        2.35      4.41 o 
  -6   8   2        1.58        6.06      3.49 o 
  -5   8   2        7.68       19.17      6.84 o 
  -4   8   2       86.85       90.79      7.45 o 
  -3   8   2       45.73       42.38      5.38 o 
  -2   8   2       28.16       26.29      6.43 o 
  -1   8   2        7.08       11.58      5.34 o 
   0   8   2       49.03       51.99      8.19 o 
   1   8   2       15.02       31.07      6.93 o 
   2   8   2        0.21        4.62      4.49 o 
   3   8   2        0.22       -0.81      2.42 o 
   4   8   2        0.26        6.00      3.11 o 
   5   8   2        0.77        3.64      4.74 o 
  -4   9   2        0.43       10.44      6.39 o 
  -3   9   2        0.03        7.67      4.53 o 
  -2   9   2        0.45        6.41      3.64 o 
  -1   9   2        0.13        5.91      3.12 o 
   0   9   2        0.00        5.45      4.20 o 
   1   9   2       24.39       22.96      6.22 o 
   2   9   2       20.87       20.78      5.03 o 
   3   9   2        0.83        6.05      2.95 o 
  -2  10   2        4.69       12.96      5.30 o 
  -1  10   2        5.44       11.50      4.82 o 
   0  10   2        0.06       16.18      3.99 o 
   1  10   2        0.87        5.12      3.29 o 
  -2 -11   3        0.13        5.72      2.97 o 
  -1 -11   3        0.35        6.95      4.03 o 
   0 -11   3        1.96        7.72      3.93 o 
   1 -11   3       13.01        9.84      4.99 o 
   2 -11   3        3.04        7.20      4.78 o 
   3 -11   3        0.33        9.52      5.41 o 
  -4 -10   3        0.81        6.05      3.43 o 
  -3 -10   3        0.13        7.55      3.56 o 
  -2 -10   3        8.31        8.48      3.85 o 
  -1 -10   3        0.53        4.35      3.97 o 
   0 -10   3        2.03        1.21      3.33 o 
   1 -10   3        0.81        2.70      3.29 o 
   2 -10   3        0.58        2.52      4.03 o 
   3 -10   3        8.13        9.59      4.60 o 
   4 -10   3        6.37       14.31      5.91 o 
   5 -10   3        5.77       22.77      6.59 o 
  -5  -9   3       11.65       13.93      4.99 o 
  -4  -9   3        0.14        1.16      4.08 o 
  -3  -9   3       11.76       10.50      4.74 o 
  -2  -9   3        3.54        0.58      4.03 o 
  -1  -9   3        9.26       15.08      3.95 o 
   0  -9   3        0.23        2.95      2.95 o 
   1  -9   3       61.30       81.11      8.90 o 
   2  -9   3       13.60       10.36      3.72 o 
   3  -9   3       30.74       40.00      4.83 o 
   4  -9   3        0.95        4.49      3.29 o 
   5  -9   3       17.84       14.63      4.54 o 
   6  -9   3        7.72       31.10      5.05 o 
  -6  -8   3        0.56       11.60      5.43 o 
  -5  -8   3        9.53        9.15      5.24 o 
  -4  -8   3       13.02       14.85      5.66 o 
  -3  -8   3       49.51       55.51      7.61 o 
  -2  -8   3       47.16       49.68      7.26 o 
  -1  -8   3       22.32       18.95      4.45 o 
   0  -8   3       11.82       12.64      4.10 o 
   1  -8   3        9.37        7.57      3.87 o 
   2  -8   3       11.90       16.38      2.72 o 
   3  -8   3        0.12        6.16      2.50 o 
   4  -8   3       25.78       30.35      5.94 o 
   5  -8   3        2.62        3.10      3.45 o 
   6  -8   3        4.17       11.23      3.83 o 
   7  -8   3        8.93       19.36      4.09 o 
  -6  -7   3       19.06       22.50      6.61 o 
  -5  -7   3       77.22       88.40      9.17 o 
  -4  -7   3      211.87      190.62     11.31 o 
  -3  -7   3       42.64       46.52      6.57 o 
  -2  -7   3       20.22       10.83      4.10 o 
  -1  -7   3       13.73       11.87      3.66 o 
   0  -7   3        0.19       -1.31      2.25 o 
   1  -7   3        6.73       10.26      2.44 o 
   2  -7   3       95.93      102.45      4.47 o 
   3  -7   3       31.62       26.64      3.05 o 
   4  -7   3      129.66      127.41      5.62 o 
   5  -7   3       24.10       23.27      4.61 o 
   6  -7   3       40.56       55.67      6.14 o 
   7  -7   3        0.06        2.07      3.07 o 
  -7  -6   3        5.74        8.53      4.97 o 
  -6  -6   3        1.72        7.24      4.85 o 
  -5  -6   3        1.16        5.61      3.83 o 
  -4  -6   3       91.49      103.81      7.55 o 
  -3  -6   3       28.76       13.93      3.99 o 
  -2  -6   3      141.45      114.98      7.34 o 
  -1  -6   3       64.27       69.98     10.24 o 
   0  -6   3       10.97       23.34      2.74 o 
   1  -6   3      150.15      143.19      4.60 o 
   2  -6   3        0.20        0.62      1.50 o 
   3  -6   3       50.39       70.20      3.82 o 
   4  -6   3       79.72       74.22      7.35 o 
   5  -6   3       27.12       25.49      4.64 o 
   6  -6   3       42.80       47.53      5.79 o 
   7  -6   3        4.87       14.76      8.36 o 
   8  -6   3       16.53       26.78      4.36 o 
  -8  -5   3       11.61       26.95      7.15 o 
  -7  -5   3       23.64       30.67      8.40 o 
  -6  -5   3       49.63       46.90      6.84 o 
  -5  -5   3        9.21       16.37      4.47 o 
  -4  -5   3      121.47      107.43      8.24 o 
  -3  -5   3       92.81      107.75      4.56 o 
  -2  -5   3        0.38       -1.56      1.47 o 
  -1  -5   3      431.22      355.82      9.64 o 
   0  -5   3       21.49       16.35      2.71 o 
   1  -5   3      132.47      116.12      3.77 o 
   2  -5   3      242.38      241.89      6.10 o 
   3  -5   3       74.73       81.57      3.59 o 
   4  -5   3       47.91       52.51      3.40 o 
   5  -5   3      143.31      150.68      7.25 o 
   6  -5   3       20.17       25.64      4.66 o 
   7  -5   3        0.00        1.63      3.48 o 
   8  -5   3        0.66       11.01      4.73 o 
  -8  -4   3        0.02       -4.99      4.70 o 
  -7  -4   3        3.32        7.72      5.57 o 
  -6  -4   3       69.34       71.35      7.80 o 
  -5  -4   3       53.73       73.99      4.92 o 
  -4  -4   3      414.01      388.45     11.04 o 
  -3  -4   3       22.34       18.44      2.40 o 
  -2  -4   3      605.05      526.39     13.16 o 
  -1  -4   3      253.21      185.91      5.86 o 
   0  -4   3      166.07      150.21      8.93 o 
   1  -4   3      303.89      293.31      6.44 o 
   2  -4   3      264.90      253.71      5.99 o 
   3  -4   3      321.98      314.57      7.25 o 
   4  -4   3        0.49        2.01      1.59 o 
   5  -4   3      137.85      113.09      6.13 o 
   6  -4   3       43.28       39.00      4.16 o 
   7  -4   3        5.41        9.37      2.87 o 
   8  -4   3        2.06        7.32      3.48 o 
   9  -4   3        3.10       10.50      4.38 o 
  -8  -3   3       36.08       39.37      8.51 o 
  -7  -3   3        2.34        6.03      3.56 o 
  -6  -3   3      262.75      312.20     10.14 o 
  -5  -3   3        7.74        3.87      3.20 o 
  -4  -3   3      153.74      171.90      9.13 o 
  -3  -3   3      629.47      624.60     22.40 o 
  -2  -3   3       18.80       27.49      3.54 o 
  -1  -3   3       53.11       34.09      3.56 o 
   0  -3   3     1737.40     1759.27     37.76 o 
   1  -3   3       62.30       62.24      2.34 o 
   2  -3   3      586.13      659.94     12.36 o 
   3  -3   3        8.20        7.58      1.35 o 
   4  -3   3       19.35       14.27      2.28 o 
   5  -3   3        4.63        3.69      1.95 o 
   6  -3   3       17.25       16.75      3.06 o 
   7  -3   3        0.30        4.23      2.39 o 
   8  -3   3       12.44       21.40      3.76 o 
   9  -3   3        2.37        9.84      4.12 o 
  -9  -2   3       28.70       70.17     10.96 o 
  -8  -2   3        5.51        7.07      4.72 o 
  -7  -2   3        7.60        7.44      3.51 o 
  -6  -2   3        0.76        2.82      2.45 o 
  -5  -2   3       19.93       12.15      3.78 o 
  -4  -2   3      196.34      175.23      9.13 o 
  -3  -2   3     1492.61     1527.07     50.58 o 
  -2  -2   3     1467.47     1485.06     48.68 o 
  -1  -2   3     2017.54     1977.25     63.12 o 
   0  -2   3     1004.08      943.67     31.42 o 
   1  -2   3     1927.13     1961.05     63.12 o 
   2  -2   3       16.29       28.56      2.14 o 
   3  -2   3      457.49      502.28     13.86 o 
   4  -2   3      652.72      619.85     17.19 o 
   5  -2   3       12.24       16.61      3.45 o 
   6  -2   3       54.63       44.14      5.41 o 
   7  -2   3       34.44       41.20      5.74 o 
   8  -2   3        1.90        3.06      3.42 o 
   9  -2   3        0.74        8.24      4.37 o 
  -9  -1   3       26.32       43.75      7.09 o 
  -8  -1   3       41.31       43.26      6.12 o 
  -7  -1   3        5.98        7.48      3.47 o 
  -6  -1   3      125.32      114.01     12.52 o 
  -5  -1   3        6.16       20.51      3.05 o 
  -4  -1   3        6.66        7.03      2.91 o 
  -3  -1   3       31.56       16.87      3.16 o 
  -2  -1   3      704.94      749.76     19.21 o 
  -1  -1   3      216.42      355.04      8.53 o 
   0  -1   3      570.37      546.09     19.05 o 
   1  -1   3     1120.23     1108.04     31.89 o 
   2  -1   3     6368.53     7536.57    163.04 o 
   3  -1   3      980.56     1018.64     25.02 o 
   4  -1   3      520.19      565.11     15.86 o 
   5  -1   3      239.72      226.15      9.05 o 
   6  -1   3       46.11       51.77      6.76 o 
   7  -1   3       19.05       11.88      4.22 o 
   8  -1   3        2.69        2.95      3.75 o 
   9  -1   3        4.87       16.83      7.00 o 
  -9   0   3       22.52       23.05      4.78 o 
  -8   0   3        6.77        6.22      3.80 o 
  -7   0   3        1.72        1.44      2.99 o 
  -6   0   3       49.89       53.45      5.30 o 
  -5   0   3      468.62      458.93     10.69 o 
  -4   0   3      326.28      326.05      7.77 o 
  -3   0   3      325.01      341.92      9.61 o 
  -2   0   3      979.61     1225.15     21.80 o 
  -1   0   3      419.53      449.28      8.74 o 
   0   0   3        7.91       10.22      1.32 o 
   1   0   3      165.30      158.89      4.48 o 
   2   0   3       58.51       49.21      3.43 o 
   3   0   3      765.95      780.36     19.69 o 
   4   0   3        0.43        3.32      2.94 o 
   5   0   3       36.60       45.67      4.61 o 
   6   0   3        2.01       -1.28      2.80 o 
   7   0   3       57.98       54.61      6.20 o 
   8   0   3        7.68        4.59      7.33 o 
   9   0   3        4.65        6.49      4.87 o 
  -9   1   3        8.63       20.71      4.69 o 
  -8   1   3       62.26       69.01      6.95 o 
  -7   1   3        3.28        4.78      3.04 o 
  -6   1   3        3.25        7.92      3.27 o 
  -5   1   3      335.43      325.11     10.69 o 
  -4   1   3      100.07       89.45      3.11 o 
  -3   1   3      451.83      453.39      9.82 o 
  -2   1   3     1279.55     1241.28     22.31 o 
  -1   1   3       65.72       85.27      2.99 o 
   0   1   3     2185.05     2194.06     38.23 o 
   1   1   3      305.51      280.96      6.27 o 
   2   1   3      370.42      389.81      8.22 o 
   3   1   3        1.13        2.12      1.14 o 
   4   1   3      166.72      172.16      8.04 o 
   5   1   3       30.09       31.31      4.29 o 
   6   1   3       29.49       38.04      6.27 o 
   7   1   3       74.04       81.57      7.68 o 
   8   1   3        6.05        8.61      7.05 o 
   9   1   3        0.63       10.36      4.85 o 
  -9   2   3        0.91       10.32      3.55 o 
  -8   2   3       57.57       41.97      5.68 o 
  -7   2   3        1.07        2.60      3.13 o 
  -6   2   3       98.01       99.53      7.44 o 
  -5   2   3       26.36       32.19      3.43 o 
  -4   2   3     1478.45     1479.30     27.41 o 
  -3   2   3       34.57       52.13      3.21 o 
  -2   2   3      432.78      361.04      8.10 o 
  -1   2   3       36.14       49.00      4.49 o 
   0   2   3       34.66       32.71      2.04 o 
   1   2   3      263.12      261.82      6.15 o 
   2   2   3        3.15        3.67      1.26 o 
   3   2   3       38.89       57.05      2.92 o 
   4   2   3        2.10        0.70      1.26 o 
   5   2   3        0.84        1.29      2.66 o 
   6   2   3       18.80       26.02      7.36 o 
   7   2   3       20.16       26.89      7.32 o 
   8   2   3        4.28        5.97      4.68 o 
  -8   3   3        0.17        6.64      3.32 o 
  -7   3   3        0.65        1.89      3.57 o 
  -6   3   3        9.19       11.46      3.13 o 
  -5   3   3        2.78       -0.21      2.17 o 
  -4   3   3       21.67       30.67      3.30 o 
  -3   3   3      307.27      303.23      9.46 o 
  -2   3   3      476.73      429.85      9.57 o 
  -1   3   3      291.72      268.67      7.54 o 
   0   3   3       26.50       16.70      1.74 o 
   1   3   3        7.40        5.44      1.31 o 
   2   3   3      332.37      298.19      8.90 o 
   3   3   3      243.07      248.50      8.03 o 
   4   3   3      138.37      132.38      5.65 o 
   5   3   3        0.09        0.00      2.93 o 
   6   3   3        3.56        5.80      5.16 o 
   7   3   3       15.18       17.28      6.90 o 
   8   3   3        0.02       10.83      3.58 o 
  -8   4   3       12.15       18.83      5.92 o 
  -7   4   3       52.81       52.79      6.26 o 
  -6   4   3       95.15       93.62      6.61 o 
  -5   4   3        9.77        7.89      2.79 o 
  -4   4   3       91.87      101.60      5.29 o 
  -3   4   3       67.08       81.81      4.51 o 
  -2   4   3        9.66        5.15      1.98 o 
  -1   4   3        2.15        3.86      1.83 o 
   0   4   3        1.12        3.69      2.24 o 
   1   4   3       28.76       34.43      3.11 o 
   2   4   3        0.09        3.66      1.86 o 
   3   4   3        0.36        5.31      2.41 o 
   4   4   3        0.41       -1.31      2.17 o 
   5   4   3        7.09        3.31      3.68 o 
   6   4   3        0.44        2.54      3.72 o 
   7   4   3       32.35       46.25      8.38 o 
   8   4   3       13.34       12.50      4.87 o 
  -8   5   3        9.52       16.56      6.17 o 
  -7   5   3        0.28        8.21      3.68 o 
  -6   5   3        0.19        3.84      4.15 o 
  -5   5   3       25.32       28.98      3.79 o 
  -4   5   3       20.96       28.17      3.65 o 
  -3   5   3       95.25       80.34      7.02 o 
  -2   5   3      162.62      162.89      6.75 o 
  -1   5   3       66.84       68.34      4.68 o 
   0   5   3        9.69       16.64      4.39 o 
   1   5   3        1.43        5.83      2.03 o 
   2   5   3       13.06       15.58      2.96 o 
   3   5   3       11.91        9.86      2.81 o 
   4   5   3        1.42        0.29      2.41 o 
   5   5   3       19.82        9.09      4.16 o 
   6   5   3        3.73        9.25      4.93 o 
   7   5   3        9.31       20.40      6.72 o 
  -7   6   3        1.45       13.83      3.45 o 
  -6   6   3        0.19        5.43      3.90 o 
  -5   6   3      169.21      145.15      6.74 o 
  -4   6   3        5.01        4.26      2.94 o 
  -3   6   3       64.02       75.68      5.24 o 
  -2   6   3       56.00       47.31      4.78 o 
  -1   6   3       78.66       57.83      7.17 o 
   0   6   3       13.22       12.91      4.89 o 
   1   6   3       23.89       35.94      4.13 o 
   2   6   3      120.54      119.50      9.03 o 
   3   6   3       14.09       13.71      3.44 o 
   4   6   3        2.66        5.33      2.97 o 
   5   6   3        8.56       13.37      4.64 o 
   6   6   3        0.01       12.10      4.78 o 
  -6   7   3        0.14       14.17      5.20 o 
  -5   7   3        5.25       10.51      4.67 o 
  -4   7   3       38.56       42.72      4.51 o 
  -3   7   3        2.55       11.33      3.28 o 
  -2   7   3       59.03       56.32      7.57 o 
  -1   7   3       74.04       54.24      7.59 o 
   0   7   3        6.28        4.87      4.37 o 
   1   7   3       14.49       13.41      2.96 o 
   2   7   3       13.74       22.92      4.72 o 
   3   7   3        3.06        0.00      2.41 o 
   4   7   3       15.14       17.15      4.13 o 
   5   7   3        1.30        1.10      4.10 o 
  -5   8   3       10.53       12.92      5.43 o 
  -4   8   3       15.72       31.36      7.62 o 
  -3   8   3        0.00        3.81      4.37 o 
  -2   8   3        1.14        5.16      3.58 o 
  -1   8   3       11.86       11.63      4.22 o 
   0   8   3        0.91        5.07      4.14 o 
   1   8   3        0.03        8.65      4.99 o 
   2   8   3       10.95        8.73      3.69 o 
   3   8   3       13.46       17.63      3.91 o 
   4   8   3        5.68        8.20      3.28 o 
  -4   9   3        2.06        7.34      5.47 o 
  -3   9   3        0.06        7.49      5.26 o 
  -2   9   3        0.17        5.37      4.51 o 
  -1   9   3        2.94        7.34      4.53 o 
   0   9   3        0.31        8.17      3.95 o 
   1   9   3        6.22       29.11      5.74 o 
   2   9   3        1.83        9.40      3.95 o 
   3   9   3        3.20       11.17      3.25 o 
  -3 -11   4        1.19        3.56      3.10 o 
  -2 -11   4        2.52        1.83      2.43 o 
  -1 -11   4        1.51       13.04      5.07 o 
   0 -11   4        3.58       11.56      4.64 o 
   1 -11   4        0.21        4.28      4.10 o 
   2 -11   4       10.84       21.88      5.39 o 
   3 -11   4       13.76       28.82      6.20 o 
  -4 -10   4        5.92        6.26      3.62 o 
  -3 -10   4        0.18        7.72      3.64 o 
  -2 -10   4        6.28        6.11      4.10 o 
  -1 -10   4        3.36        6.95      3.74 o 
   0 -10   4       19.69       40.49      7.26 o 
   1 -10   4        4.10       12.52      4.30 o 
   2 -10   4        3.94        3.99      3.83 o 
   3 -10   4        2.52        7.24      4.35 o 
   5 -10   4        0.06        7.69      5.64 o 
  -5  -9   4        0.15        8.61      4.16 o 
  -4  -9   4        4.80        2.23      4.06 o 
  -3  -9   4        2.40        6.99      4.64 o 
  -2  -9   4       11.01       17.28      5.30 o 
  -1  -9   4       28.86       24.89      5.55 o 
   0  -9   4       34.13       30.90      6.03 o 
   1  -9   4        9.90        6.18      3.39 o 
   2  -9   4        8.27       11.83      4.37 o 
   3  -9   4       12.14       20.53      4.80 o 
   4  -9   4       39.53       64.14     10.26 o 
   5  -9   4       27.64       38.49      5.75 o 
   6  -9   4        3.24        6.74      4.17 o 
  -6  -8   4        1.02        4.68      4.78 o 
  -5  -8   4        5.74        2.87      4.68 o 
  -4  -8   4       25.27       40.12      7.30 o 
  -3  -8   4       54.54       63.05      8.07 o 
  -2  -8   4      130.89      116.85      9.84 o 
  -1  -8   4        3.96        3.74      2.93 o 
   0  -8   4        9.24       20.19      4.89 o 
   1  -8   4       10.41        8.15      3.31 o 
   2  -8   4        0.46        1.61      2.04 o 
   3  -8   4       26.98       28.04      5.00 o 
   4  -8   4        4.78        4.66      3.69 o 
   5  -8   4        0.55        2.13      7.23 o 
   6  -8   4        3.12        8.58      7.41 o 
   7  -8   4        4.47       19.09      4.49 o 
  -6  -7   4        2.42        4.30      4.74 o 
  -5  -7   4        6.87       12.10      5.05 o 
  -4  -7   4       85.07       85.60      8.69 o 
  -3  -7   4        3.45        2.27      3.49 o 
  -2  -7   4       79.98       87.01      8.11 o 
  -1  -7   4      196.43      144.35      8.63 o 
   0  -7   4       29.46       38.34      3.89 o 
   1  -7   4      334.33      324.07      9.97 o 
   2  -7   4      193.05      174.79      5.64 o 
   3  -7   4       86.40       94.40      5.83 o 
   4  -7   4        0.12        0.17      3.09 o 
   5  -7   4       75.77       93.83      7.20 o 
   6  -7   4       20.04       16.24      4.64 o 
   7  -7   4       33.39       40.78      5.53 o 
  -6  -6   4        8.20        6.09      4.89 o 
  -5  -6   4       14.87       30.49      5.91 o 
  -4  -6   4       10.77       13.21      4.58 o 
  -3  -6   4        0.07        0.46      3.02 o 
  -2  -6   4        1.32        6.82      3.37 o 
  -1  -6   4        1.96       -0.68      4.63 o 
   0  -6   4      143.09      111.62      6.12 o 
   1  -6   4       63.52       75.71      3.70 o 
   2  -6   4       18.55       17.57      2.27 o 
   3  -6   4        4.24        6.61      1.96 o 
   4  -6   4      139.35      132.48      6.68 o 
   5  -6   4       18.60       18.64      4.08 o 
   6  -6   4        5.34        5.63      3.62 o 
   7  -6   4        2.97        6.54      3.58 o 
   8  -6   4       36.93       37.72      5.86 o 
  -8  -5   4        2.04        6.38      6.30 o 
  -6  -5   4       37.54       48.18      7.28 o 
  -5  -5   4      103.40       95.25      8.69 o 
  -4  -5   4       67.39       98.15      5.37 o 
  -3  -5   4      204.96      227.75     11.37 o 
  -2  -5   4       87.47       57.57      3.91 o 
  -1  -5   4       35.74       32.88      3.03 o 
   0  -5   4      221.90      229.34      7.21 o 
   1  -5   4      140.57      127.93      3.99 o 
   2  -5   4      602.66      628.42     12.50 o 
   3  -5   4       11.44       11.16      1.76 o 
   4  -5   4      182.58      190.46     15.65 o 
   5  -5   4      101.06      102.71     10.37 o 
   6  -5   4       84.26       80.93      6.69 o 
   7  -5   4       18.09       21.08      4.29 o 
   8  -5   4        0.28       11.54      4.15 o 
  -8  -4   4        1.84        8.69      6.72 o 
  -7  -4   4       36.58       51.76      9.86 o 
  -6  -4   4        4.88        4.48      3.13 o 
  -5  -4   4        3.03        3.28      2.37 o 
  -4  -4   4      118.55      152.31      8.92 o 
  -3  -4   4        0.25        4.58      3.12 o 
  -2  -4   4       24.65       59.41      5.20 o 
  -1  -4   4      182.52      171.77      5.87 o 
   0  -4   4        5.22        2.17      1.45 o 
   1  -4   4        5.18       14.63      1.67 o 
   2  -4   4      726.77      761.32     14.32 o 
   3  -4   4        9.81       19.17      1.97 o 
   4  -4   4      294.02      265.99      9.24 o 
   5  -4   4       77.67       59.80      4.50 o 
   6  -4   4      242.83      213.96      9.90 o 
   7  -4   4        8.32        4.97      2.88 o 
   8  -4   4       26.16       38.05      4.52 o 
  -7  -3   4      175.38      193.36      9.15 o 
  -6  -3   4      105.99      110.51      9.84 o 
  -5  -3   4       84.19       84.66      7.07 o 
  -4  -3   4       27.50       32.48      4.82 o 
  -3  -3   4      237.08      243.82     11.75 o 
  -2  -3   4       63.57       75.49      5.32 o 
  -1  -3   4     1062.09      931.69     31.80 o 
   0  -3   4      773.60      642.02     22.67 o 
   1  -3   4       13.70       17.61      1.88 o 
   2  -3   4     2052.94     2161.17     37.04 o 
   3  -3   4     1012.63     1096.67     27.20 o 
   4  -3   4        5.47       13.86      3.40 o 
   5  -3   4      173.03      171.59      8.31 o 
   6  -3   4        0.10        1.14      3.15 o 
   7  -3   4        7.52       13.88      4.68 o 
   8  -3   4        0.57        1.94      2.84 o 
   9  -3   4        0.66        8.76      4.35 o 
  -9  -2   4        0.76        5.10      4.39 o 
  -8  -2   4        1.04        5.86      4.34 o 
  -7  -2   4       30.27       25.53      4.66 o 
  -6  -2   4      204.74      165.53      7.48 o 
  -5  -2   4       79.62       82.04      7.96 o 
  -4  -2   4      751.29      814.88     30.03 o 
  -3  -2   4      242.19      209.13     10.11 o 
  -2  -2   4        8.92       13.55      1.78 o 
  -1  -2   4       53.94       68.63      5.03 o 
   0  -2   4      588.41      640.36     22.86 o 
   1  -2   4      211.59      232.96     10.38 o 
   2  -2   4       25.55       28.07      5.96 o 
   3  -2   4      543.95      555.04     15.36 o 
   4  -2   4     1466.33     1488.08     36.27 o 
   5  -2   4      372.13      347.92     12.16 o 
   6  -2   4       13.24       10.97      3.75 o 
   7  -2   4       27.98       26.91      5.26 o 
   8  -2   4        0.50        3.89      3.86 o 
   9  -2   4        6.83       23.03      4.76 o 
  -9  -1   4       21.23       34.99     10.99 o 
  -8  -1   4       17.72       10.64      3.89 o 
  -7  -1   4       16.02       23.12      4.41 o 
  -6  -1   4      618.34      594.37     17.07 o 
  -5  -1   4      111.86      103.83      5.67 o 
  -4  -1   4        1.42       14.35      2.53 o 
  -3  -1   4      362.69      473.86     12.23 o 
  -2  -1   4      396.23      359.19     12.12 o 
  -1  -1   4       54.64       39.25      6.53 o 
   0  -1   4      210.61      194.20      8.86 o 
   1  -1   4       82.47      105.08      4.43 o 
   2  -1   4     1531.29     1752.01     40.45 o 
   3  -1   4       23.42       29.50      3.35 o 
   4  -1   4       23.62       39.63      4.20 o 
   5  -1   4       33.89       26.65      4.20 o 
   6  -1   4       54.44       54.03      5.94 o 
   7  -1   4        0.10        0.45      3.02 o 
   8  -1   4        6.27        8.56      4.11 o 
   9  -1   4        3.41       14.64      4.10 o 
  -9   0   4       97.13      100.10     15.48 o 
  -8   0   4       30.70       40.91      5.71 o 
  -7   0   4       17.95       27.23      4.69 o 
  -6   0   4        5.17        7.14      5.97 o 
  -5   0   4      156.21      125.71      6.25 o 
  -4   0   4       69.76       70.87      4.92 o 
  -3   0   4      326.36      388.68      8.82 o 
  -2   0   4     1376.35     1316.64     32.52 o 
  -1   0   4     2599.61     3040.99     51.46 o 
   0   0   4       49.26       43.85      2.40 o 
   1   0   4     1039.12     1009.95     18.83 o 
   2   0   4       82.76       92.34      3.34 o 
   3   0   4      232.56      211.45      5.50 o 
   4   0   4      195.73      202.80      7.86 o 
   5   0   4        1.82        3.99      2.73 o 
   6   0   4       53.34       54.19     10.19 o 
   7   0   4       25.93       37.63      5.87 o 
   8   0   4        4.05       12.64      4.87 o 
  -9   1   4       18.42       29.17      4.83 o 
  -8   1   4       12.50       11.47      4.29 o 
  -7   1   4        7.85       13.24      3.97 o 
  -6   1   4      203.35      180.09      8.16 o 
  -5   1   4      127.68      110.90      5.91 o 
  -4   1   4      133.92      112.48      4.56 o 
  -3   1   4       40.79       61.86      4.58 o 
  -2   1   4     2115.03     2256.45     39.24 o 
  -1   1   4      337.73      317.23      9.60 o 
   0   1   4       23.46       52.10      3.68 o 
   1   1   4      613.50      543.08     11.03 o 
   2   1   4        3.61        6.36      1.47 o 
   3   1   4      274.52      240.13      6.15 o 
   4   1   4      104.41      121.15      5.66 o 
   5   1   4       73.30       78.98      5.98 o 
   6   1   4       47.99       42.52      9.54 o 
   7   1   4        4.33        9.61      5.89 o 
   8   1   4       13.02       17.95      6.84 o 
  -8   2   4       99.14       89.62      7.43 o 
  -7   2   4       10.12        7.83      4.18 o 
  -6   2   4       29.20       35.27      3.97 o 
  -5   2   4      509.35      443.34     19.27 o 
  -4   2   4       37.29       45.56      3.72 o 
  -3   2   4        0.03        2.28      1.80 o 
  -2   2   4      590.33      610.45     12.53 o 
  -1   2   4     1781.09     1842.26     32.48 o 
   0   2   4      141.05      187.58      6.47 o 
   1   2   4       78.73       89.12      3.37 o 
   2   2   4        5.35        4.04      1.53 o 
   3   2   4      165.21      138.33      4.44 o 
   4   2   4       67.23       83.86      4.49 o 
   5   2   4      127.75      110.45     11.11 o 
   6   2   4       38.86       40.62      8.09 o 
   7   2   4       20.64       11.67      6.13 o 
   8   2   4        4.35        9.84      4.80 o 
  -8   3   4        9.95       17.33      3.54 o 
  -7   3   4        0.14        1.27      3.07 o 
  -6   3   4        7.33       11.19      3.38 o 
  -5   3   4      359.33      319.20      9.15 o 
  -4   3   4      109.56      102.19      4.98 o 
  -3   3   4       51.68       59.86      3.96 o 
  -2   3   4       53.55       54.61      3.54 o 
  -1   3   4       90.67       93.63      3.89 o 
   0   3   4      785.34      726.60     14.53 o 
   1   3   4        6.54        1.82      1.37 o 
   2   3   4        4.64        9.10      1.81 o 
   3   3   4        3.80       10.86      2.58 o 
   4   3   4        0.37        0.68      2.03 o 
   5   3   4        1.60        2.06      3.08 o 
   6   3   4       30.97       32.03      7.55 o 
   7   3   4        8.25       20.05      6.32 o 
   8   3   4       10.46       12.54      4.33 o 
  -8   4   4       41.89       42.73      8.26 o 
  -7   4   4       40.61       42.93      5.79 o 
  -6   4   4       13.13       12.88      4.68 o 
  -5   4   4        5.78       13.26      3.41 o 
  -4   4   4      311.70      275.72     12.18 o 
  -3   4   4       33.15       36.18      3.62 o 
  -2   4   4        0.16        3.66      2.10 o 
  -1   4   4      341.53      340.22      8.11 o 
   0   4   4      149.28      132.05      4.44 o 
   1   4   4       28.34       25.50      3.17 o 
   2   4   4       28.35       43.44      5.11 o 
   3   4   4       33.66       33.69      7.79 o 
   4   4   4        4.76        6.68      2.93 o 
   5   4   4        0.78       -2.45      3.22 o 
   6   4   4        8.61        7.59      4.78 o 
   7   4   4        1.97        6.43      5.41 o 
  -7   5   4        1.28       10.30      3.20 o 
  -6   5   4        2.03        6.73      3.06 o 
  -5   5   4       10.82       12.36      3.35 o 
  -4   5   4        1.06        1.55      2.76 o 
  -3   5   4      158.56      142.01      5.99 o 
  -2   5   4       83.77       92.86      4.90 o 
  -1   5   4      230.37      221.82      8.06 o 
   0   5   4       13.27       11.61      2.37 o 
   1   5   4       83.37       97.10      5.66 o 
   2   5   4       15.58       10.77      2.90 o 
   3   5   4        1.79        6.33      2.78 o 
   4   5   4       30.81       27.53      4.32 o 
   5   5   4        9.15       16.51      5.89 o 
   6   5   4        0.67        6.05      4.76 o 
   7   5   4        0.08        2.29      5.03 o 
  -7   6   4       25.00       40.91      4.34 o 
  -6   6   4        2.41       10.81      3.24 o 
  -5   6   4        0.02        4.82      3.10 o 
  -4   6   4       41.32       47.21      8.67 o 
  -3   6   4       16.93       17.16      3.35 o 
  -2   6   4      123.76      122.41     10.61 o 
  -1   6   4        0.23        0.62      4.10 o 
   0   6   4      127.73      136.42     10.00 o 
   1   6   4        2.75        3.13      2.41 o 
   2   6   4       10.65        8.83      3.24 o 
   3   6   4        0.70        0.56      2.65 o 
   4   6   4       36.08       47.54      5.68 o 
   5   6   4        4.94        8.48      5.07 o 
   6   6   4        0.07        3.60      4.89 o 
  -6   7   4        0.05        6.88      2.67 o 
  -5   7   4        0.16        3.30      2.59 o 
  -4   7   4        3.48       11.25      3.84 o 
  -3   7   4       31.44       52.24      8.30 o 
  -2   7   4       21.02       35.73      6.88 o 
  -1   7   4       17.88       12.77      5.32 o 
   0   7   4        5.71       10.21      4.82 o 
   1   7   4       15.92       15.72      5.84 o 
   2   7   4       10.96       14.48      4.67 o 
   3   7   4        1.25        1.79      2.76 o 
   4   7   4        1.82        8.68      3.71 o 
   5   7   4       19.81       29.47      7.45 o 
  -4   8   4        0.05       15.07      4.78 o 
  -3   8   4        0.51       14.16      5.20 o 
  -2   8   4        0.07        7.72      4.28 o 
  -1   8   4        6.90        3.76      3.31 o 
   0   8   4        0.68        5.70      3.81 o 
   1   8   4        3.05        6.07      4.06 o 
   2   8   4        5.54       11.85      4.51 o 
   3   8   4        0.64        6.03      2.98 o 
  -2   9   4        6.62       11.65      5.89 o 
  -1   9   4        2.62       12.60      5.14 o 
   0   9   4        4.18       12.96      4.51 o 
   1   9   4        2.51        7.34      3.18 o 
  -3 -11   5        0.48        6.11      4.10 o 
  -2 -11   5        1.23        5.24      3.31 o 
  -1 -11   5        1.17        5.18      3.91 o 
   0 -11   5        1.73        4.76      3.58 o 
   1 -11   5        0.06        3.72      4.10 o 
   2 -11   5        0.00       11.71      4.85 o 
   3 -11   5        4.93       13.54      5.43 o 
  -4 -10   5        0.05        1.46      3.14 o 
  -3 -10   5        1.49        1.08      3.54 o 
  -2 -10   5        0.23        0.87      3.56 o 
  -1 -10   5       35.51       60.21      8.19 o 
   0 -10   5        5.53       10.52      4.41 o 
   1 -10   5       24.63       20.78      5.61 o 
   2 -10   5        0.04        0.29      3.31 o 
   3 -10   5        0.03        7.40      4.45 o 
   5 -10   5        0.41       10.48      5.51 o 
  -5  -9   5        5.34       15.62      4.70 o 
  -4  -9   5       18.81       16.49      5.07 o 
  -3  -9   5        1.57       -2.33      4.12 o 
  -2  -9   5        0.76        4.20      4.08 o 
  -1  -9   5      109.64      108.31      8.26 o 
   0  -9   5        9.10       14.54      4.08 o 
   1  -9   5        1.84        4.12      3.14 o 
   2  -9   5       22.33       24.87      5.24 o 
   3  -9   5       38.25       48.08      5.38 o 
   4  -9   5       61.55       62.93      9.84 o 
   5  -9   5       21.75       24.04      7.38 o 
   6  -9   5        3.29       19.61      6.11 o 
  -6  -8   5        3.76       11.11      4.64 o 
  -5  -8   5        9.03       13.54      5.80 o 
  -4  -8   5       29.06       36.33      7.26 o 
  -3  -8   5       87.04       90.78      9.17 o 
  -2  -8   5       51.18       70.75      8.21 o 
  -1  -8   5       57.69       79.48      8.07 o 
   0  -8   5      210.62      209.31     11.23 o 
   1  -8   5      112.42      109.92      5.77 o 
   2  -8   5       26.95       30.16      7.85 o 
   3  -8   5       54.73       72.68      4.55 o 
   4  -8   5        2.53        2.37      3.58 o 
   5  -8   5        1.80       -0.57      3.35 o 
   6  -8   5        0.17        6.72      4.35 o 
   7  -8   5        7.41       17.06      9.88 o 
  -6  -7   5        0.31       -2.06      4.80 o 
  -5  -7   5        0.06       -0.17      4.43 o 
  -4  -7   5       28.97       29.14      6.13 o 
  -3  -7   5       62.38       73.29      8.07 o 
  -2  -7   5        2.02        3.45      3.37 o 
  -1  -7   5       38.62       25.62      3.56 o 
   0  -7   5      158.18      152.75      6.39 o 
   1  -7   5       66.91       73.76      5.15 o 
   2  -7   5        1.90        6.09      2.04 o 
   3  -7   5       67.34       82.25      5.60 o 
   4  -7   5      235.42      214.48      9.02 o 
   5  -7   5      192.50      162.51      8.16 o 
   6  -7   5        6.43        8.67      3.74 o 
   7  -7   5        4.50        9.86      3.90 o 
  -6  -6   5        3.60        3.29      5.41 o 
  -5  -6   5        0.61        0.64      3.81 o 
  -4  -6   5      166.88      134.28      9.32 o 
  -3  -6   5       10.73       10.90      3.47 o 
  -2  -6   5        6.07       11.31      2.74 o 
  -1  -6   5       66.28       46.97      4.20 o 
   0  -6   5      579.12      579.42     17.30 o 
   1  -6   5       13.28        9.70      1.85 o 
   2  -6   5        1.79        4.66      1.88 o 
   3  -6   5       55.30       49.67      3.34 o 
   4  -6   5       10.13       20.77      5.90 o 
   5  -6   5      208.57      200.42      8.84 o 
   6  -6   5       15.45       18.59      4.17 o 
   7  -6   5       11.70       12.40      3.86 o 
   8  -6   5        0.11       10.53      3.97 o 
  -8  -5   5       18.12       38.22      8.86 o 
  -6  -5   5        0.63        4.20      4.66 o 
  -5  -5   5        4.73        9.55      4.82 o 
  -4  -5   5        4.97       14.37      4.30 o 
  -3  -5   5        0.78        6.64      2.24 o 
  -2  -5   5      118.93      135.29      5.80 o 
  -1  -5   5       17.83       18.20      2.68 o 
   0  -5   5      149.89      151.71      5.88 o 
   1  -5   5     1007.27      994.50     18.38 o 
   2  -5   5      201.47      188.74      5.17 o 
   3  -5   5      200.16      200.64      5.55 o 
   4  -5   5      110.26      108.18      6.07 o 
   5  -5   5      603.04      555.38     16.62 o 
   6  -5   5       44.46       38.07      9.88 o 
   7  -5   5       23.73       32.76      4.91 o 
   8  -5   5        6.05       17.11      4.08 o 
  -6  -4   5       19.15       27.68      5.95 o 
  -5  -4   5        6.73       14.79      5.84 o 
  -4  -4   5      115.84       88.99      7.55 o 
  -3  -4   5        0.62        8.03      2.52 o 
  -2  -4   5      111.41      159.24      8.78 o 
  -1  -4   5       91.72      100.11      6.70 o 
   0  -4   5      100.63       86.28      6.45 o 
   1  -4   5     1452.17     1461.60     32.70 o 
   2  -4   5       10.19       21.30      4.13 o 
   3  -4   5       41.36       49.31      4.93 o 
   4  -4   5        0.79        0.02      2.30 o 
   5  -4   5        1.58        1.57      2.42 o 
   6  -4   5      127.17      114.98      6.21 o 
   7  -4   5       45.04       45.48      4.82 o 
   8  -4   5       26.99       28.34      4.29 o 
  -8  -3   5       10.29       19.31      9.78 o 
  -7  -3   5      133.10      127.13      9.82 o 
  -6  -3   5        7.83       17.68      5.43 o 
  -5  -3   5       92.08       84.52      8.07 o 
  -3  -3   5      737.18      821.31     30.22 o 
  -2  -3   5      901.80      771.21     27.85 o 
  -1  -3   5      441.58      437.76     17.36 o 
   0  -3   5       62.12       85.43      5.93 o 
   1  -3   5     1236.87     1269.05     42.99 o 
   2  -3   5      231.41      330.08     14.83 o 
   3  -3   5       14.20       19.01      2.17 o 
   4  -3   5      217.96      236.25      9.39 o 
   5  -3   5     1010.71      946.40     25.75 o 
   6  -3   5      274.94      219.64     10.15 o 
   7  -3   5       67.07       64.42      7.02 o 
   8  -3   5        0.03        5.21      4.30 o 
  -8  -2   5       10.78       20.22      9.15 o 
  -7  -2   5        5.31        9.41      3.87 o 
  -6  -2   5        2.44        5.68      2.76 o 
  -5  -2   5        2.81       13.08      3.00 o 
  -4  -2   5        5.36        8.61      2.28 o 
  -3  -2   5       30.72       63.74      3.92 o 
  -2  -2   5       32.06       37.56      5.84 o 
  -1  -2   5      198.44      202.41      9.98 o 
   0  -2   5      534.52      610.47     22.71 o 
   1  -2   5      632.63      876.44     30.92 o 
   2  -2   5      381.51      442.01     12.77 o 
   3  -2   5        0.50        6.53      2.33 o 
   4  -2   5       14.35       20.76      3.96 o 
   5  -2   5       13.60       30.83      4.63 o 
   6  -2   5      490.38      411.71     14.69 o 
   7  -2   5       79.60       75.67      7.40 o 
   8  -2   5        7.03       19.62      4.57 o 
  -8  -1   5       36.49       38.28      5.77 o 
  -7  -1   5      522.26      501.38     19.32 o 
  -6  -1   5      114.90       98.11      6.73 o 
  -5  -1   5      113.78       97.13      8.74 o 
  -4  -1   5       40.80       43.73      3.92 o 
  -3  -1   5      646.33      707.59     17.22 o 
  -2  -1   5       88.36       91.28      3.91 o 
  -1  -1   5       48.36       58.22      3.01 o 
   0  -1   5      143.21       94.72      4.91 o 
   1  -1   5     1539.63     1671.55     30.19 o 
   2  -1   5      925.05     1016.89     25.17 o 
   3  -1   5      289.70      282.08      9.65 o 
   4  -1   5        0.86        4.27      2.47 o 
   5  -1   5      178.25      149.02      7.54 o 
   6  -1   5       80.28       97.98      7.58 o 
   7  -1   5        4.77        5.86      4.12 o 
   8  -1   5        0.13        4.50      3.51 o 
  -8   0   5       34.86       36.14      6.39 o 
  -7   0   5        4.58        5.24      5.14 o 
  -6   0   5      334.69      278.77     10.36 o 
  -5   0   5       97.25       87.50      5.86 o 
  -4   0   5      102.73      111.45      8.32 o 
  -3   0   5     1348.53     1400.17     25.73 o 
  -2   0   5      487.71      577.44     11.82 o 
  -1   0   5      183.98      159.31      4.59 o 
   0   0   5      187.95      207.39      9.12 o 
   1   0   5        7.58       15.79      1.95 o 
   2   0   5      134.19      120.19      4.08 o 
   3   0   5       11.11       21.04      2.22 o 
   4   0   5      399.28      405.35     12.96 o 
   5   0   5      125.11      117.05      7.84 o 
   6   0   5        5.27        3.18      3.24 o 
   7   0   5      158.17      153.56     10.13 o 
   8   0   5        7.39       15.39      6.18 o 
  -8   1   5       74.44       65.60      6.59 o 
  -7   1   5      203.45      165.99     10.75 o 
  -6   1   5      589.53      459.54     14.55 o 
  -5   1   5       46.02       49.34      4.09 o 
  -4   1   5       30.50       23.95      3.05 o 
  -3   1   5      287.13      325.90      8.22 o 
  -2   1   5      262.86      243.23     13.33 o 
  -1   1   5     1698.81     1989.39     43.84 o 
   0   1   5      111.78      139.61      4.45 o 
   1   1   5       31.19       31.28      2.58 o 
   2   1   5      554.61      588.62     12.38 o 
   3   1   5        0.28        2.60      1.46 o 
   4   1   5        3.63       11.20      2.60 o 
   5   1   5       26.73       33.88      4.44 o 
   6   1   5        3.89       11.44      5.55 o 
   7   1   5        3.09        6.93      6.09 o 
   8   1   5        0.04        9.36      4.45 o 
  -8   2   5       18.32       29.93      4.97 o 
  -7   2   5        0.00        1.54      3.07 o 
  -6   2   5       29.70       30.01      4.14 o 
  -5   2   5      187.73      167.16      7.78 o 
  -4   2   5      113.71      111.34      5.58 o 
  -3   2   5      230.24      250.78      7.20 o 
  -2   2   5      824.28      796.85     16.03 o 
  -1   2   5      603.82      547.33     11.60 o 
   0   2   5        6.75        3.43      1.45 o 
   1   2   5       68.02       73.54      3.66 o 
   2   2   5      708.36      699.42     14.49 o 
   3   2   5        1.42       -0.33      1.56 o 
   4   2   5       61.26       61.55      5.02 o 
   5   2   5        0.90        0.10      3.35 o 
   6   2   5        4.36        3.27      4.14 o 
   7   2   5       27.32       28.24      7.03 o 
   8   2   5        8.42       22.11      6.05 o 
  -8   3   5       25.49       28.23      5.65 o 
  -7   3   5       34.64       35.21      5.23 o 
  -6   3   5      174.19      166.17     13.46 o 
  -5   3   5      140.42      136.29      6.19 o 
  -4   3   5        9.33        8.11      2.62 o 
  -3   3   5       38.74       46.36      5.57 o 
  -2   3   5      301.36      279.15     10.48 o 
  -1   3   5        0.60        1.28      1.98 o 
   0   3   5        8.52       21.44      2.40 o 
   1   3   5       82.97       77.58      3.94 o 
   2   3   5      149.97      130.12      4.79 o 
   3   3   5       35.56       39.25      4.35 o 
   4   3   5       18.62       23.33      5.59 o 
   5   3   5        0.11       -2.04      2.81 o 
   6   3   5        0.15        1.62      3.93 o 
   7   3   5        0.01       11.67      5.28 o 
  -7   4   5        5.31       12.97      3.76 o 
  -6   4   5       11.18       11.74      3.22 o 
  -5   4   5      210.29      193.18      7.32 o 
  -4   4   5       96.26       89.03      5.60 o 
  -3   4   5       77.73       78.34      4.95 o 
  -2   4   5      174.67      149.32      8.04 o 
  -1   4   5      804.48      699.59     18.35 o 
   0   4   5        9.86       12.95      2.76 o 
   1   4   5       32.07       28.56      3.85 o 
   2   4   5       11.36       11.68      3.60 o 
   3   4   5       95.30       92.71     10.31 o 
   4   4   5        5.31        9.38      4.51 o 
   5   4   5        9.43       12.23      5.57 o 
   6   4   5        9.18       17.45      5.89 o 
   7   4   5        2.93        8.98      5.53 o 
  -7   5   5       15.77       27.72      3.85 o 
  -6   5   5       37.72       38.36      4.44 o 
  -5   5   5      131.93      135.88      6.88 o 
  -4   5   5        0.10        3.09      3.00 o 
  -3   5   5        0.43        3.23      2.41 o 
  -2   5   5        0.26       -3.68      3.24 o 
  -1   5   5       67.11       69.09      8.69 o 
   0   5   5      427.00      368.84     16.95 o 
   1   5   5        0.02       -0.01      2.30 o 
   2   5   5       34.66       24.71      3.93 o 
   3   5   5        0.22        0.86      2.44 o 
   4   5   5       13.19       19.94      5.68 o 
   5   5   5        7.46        4.78      4.99 o 
   6   5   5        1.02        2.02      4.93 o 
  -6   6   5        2.16       18.37      3.04 o 
  -5   6   5       10.60       10.75      3.22 o 
  -4   6   5       30.45       32.80      4.43 o 
  -3   6   5      101.20       94.22      7.62 o 
  -2   6   5       60.71       55.92      8.36 o 
  -1   6   5      159.93      155.41     11.44 o 
   0   6   5       13.80       18.57      5.59 o 
   1   6   5       34.59       23.94      6.28 o 
   2   6   5        4.77        6.61      3.84 o 
   3   6   5       21.91       17.52      3.87 o 
   4   6   5        0.01        8.11      4.39 o 
   5   6   5        1.75       11.42      5.53 o 
  -5   7   5        8.64       20.54      4.48 o 
  -4   7   5        5.94        9.58      4.45 o 
  -3   7   5        2.85       15.70      5.37 o 
  -2   7   5       11.56       16.10      5.59 o 
  -1   7   5        2.06        6.38      4.74 o 
   0   7   5        8.05        4.39      5.16 o 
   1   7   5       11.41       20.15      6.05 o 
   2   7   5        0.07       -4.85      4.20 o 
   3   7   5        0.36        6.40      3.35 o 
   4   7   5        4.60       21.27      6.68 o 
  -3   8   5        3.15       18.68      6.01 o 
  -2   8   5        0.07       10.17      4.87 o 
  -1   8   5        2.31        8.82      4.10 o 
   0   8   5       21.18       36.62      6.45 o 
   1   8   5        0.05        4.41      3.47 o 
   2   8   5        2.70        9.44      3.47 o 
  -3 -11   6        0.01        4.49      2.93 o 
  -2 -11   6        0.00        6.93      3.99 o 
  -1 -11   6        8.50       20.67      5.03 o 
   0 -11   6        3.56       17.16      4.99 o 
   1 -11   6        3.68        9.88      4.12 o 
   2 -11   6        2.07        4.97      4.20 o 
  -4 -10   6        3.88        8.17      4.06 o 
  -3 -10   6        0.41        1.85      3.06 o 
  -2 -10   6       13.07        8.19      4.06 o 
  -1 -10   6       12.32       13.93      4.43 o 
   0 -10   6       11.03       12.89      4.85 o 
   1 -10   6       19.73       20.73      5.53 o 
   2 -10   6        0.20        9.75      4.14 o 
   3 -10   6        7.70       15.62      5.34 o 
   4 -10   6        0.77       10.25      6.18 o 
   5 -10   6        3.50       11.75      6.11 o 
  -5  -9   6        2.26        6.45      3.72 o 
  -4  -9   6        0.03       -3.18      3.74 o 
  -3  -9   6       20.39       19.22      5.82 o 
  -2  -9   6        2.10        3.74      3.54 o 
  -1  -9   6      195.03      166.14     10.63 o 
   0  -9   6       43.28       30.72      5.78 o 
   1  -9   6        8.88       12.96      4.39 o 
   2  -9   6       63.53       84.30      6.44 o 
   3  -9   6        0.36       -1.12      3.33 o 
   4  -9   6        1.99       -0.40      6.18 o 
   5  -9   6       18.83       21.88      7.94 o 
   6  -9   6        0.18       16.76      5.43 o 
  -6  -8   6        0.01        3.54      4.14 o 
  -5  -8   6       15.13       17.45      5.03 o 
  -4  -8   6        2.41        4.60      4.58 o 
  -3  -8   6        9.67        5.91      4.24 o 
  -2  -8   6       22.75       16.26      4.87 o 
  -1  -8   6      366.01      380.34     16.80 o 
   0  -8   6       51.98       64.49      7.40 o 
   1  -8   6        4.49        8.08      2.92 o 
   2  -8   6       22.91       28.83      4.02 o 
   3  -8   6        0.59        2.18      2.63 o 
   4  -8   6       70.71       61.60      9.38 o 
   5  -8   6        9.71       13.16      6.22 o 
   6  -8   6       37.17       56.09      8.96 o 
   7  -8   6       15.75       21.11      4.97 o 
  -7  -7   6        1.48       11.60      4.62 o 
  -6  -7   6        5.01        6.93      5.01 o 
  -5  -7   6        9.34        7.47      5.28 o 
  -4  -7   6        4.24        2.58      4.06 o 
  -3  -7   6       54.18       62.80      7.51 o 
  -2  -7   6        0.07       -3.33      3.29 o 
  -1  -7   6        0.26        2.73      2.01 o 
   0  -7   6       89.11       59.46      4.83 o 
   1  -7   6        4.42       10.45      2.85 o 
   2  -7   6       10.30       11.19      3.05 o 
   3  -7   6       34.14       37.02      4.21 o 
   4  -7   6       76.59       92.70      9.97 o 
   5  -7   6        3.13       -0.99      5.89 o 
   6  -7   6        0.06        3.09      3.50 o 
   7  -7   6        4.07        5.65      4.87 o 
  -7  -6   6       14.07       25.33      6.55 o 
  -6  -6   6       50.52       65.70      9.19 o 
  -5  -6   6       33.99       25.87      6.51 o 
  -4  -6   6       29.54       31.65      6.05 o 
  -3  -6   6        1.96       -1.21      2.70 o 
  -2  -6   6       34.85       37.77      3.98 o 
  -1  -6   6      238.53      206.37      7.69 o 
   0  -6   6      192.95      241.73      8.40 o 
   1  -6   6       29.55       23.80      3.38 o 
   2  -6   6       63.97       65.01      3.56 o 
   3  -6   6       71.54       81.78      3.73 o 
   4  -6   6        7.45        8.00      3.36 o 
   5  -6   6       60.47       53.44      5.49 o 
   6  -6   6       35.22       22.65      4.42 o 
   7  -6   6       14.81       13.50      3.79 o 
   8  -6   6        0.03       12.70      4.27 o 
  -7  -5   6        9.76       10.46      5.91 o 
  -6  -5   6        4.28        1.27      4.26 o 
  -5  -5   6        0.06       12.00      5.49 o 
  -4  -5   6       24.76       26.16      5.57 o 
  -3  -5   6        1.61        4.20      3.66 o 
  -2  -5   6       21.88       21.09      4.45 o 
  -1  -5   6       15.93       21.77      4.26 o 
   0  -5   6      992.46      995.70     26.59 o 
   1  -5   6      433.66      376.53     11.03 o 
   2  -5   6       57.50       61.23      3.22 o 
   3  -5   6      113.52      113.49      4.06 o 
   4  -5   6      257.97      237.02      9.10 o 
   5  -5   6        7.55       10.24      3.80 o 
   6  -5   6        0.44        1.61      4.49 o 
   7  -5   6        0.02        3.42      6.89 o 
   8  -5   6       46.41       52.94      6.56 o 
  -6  -4   6       74.95       68.73     10.56 o 
  -5  -4   6        3.60        4.33      5.37 o 
  -4  -4   6      109.50      145.07     10.17 o 
  -3  -4   6      268.20      216.66     11.54 o 
  -2  -4   6      101.96       77.30      7.13 o 
  -1  -4   6      223.82      252.61     12.21 o 
   0  -4   6     1847.11     1715.48     56.98 o 
   1  -4   6       19.34       22.81      4.70 o 
   2  -4   6      137.38      141.51      5.89 o 
   3  -4   6        0.71        1.88      1.33 o 
   4  -4   6      136.61      138.68     18.95 o 
   5  -4   6     1171.45     1104.02     23.09 o 
   6  -4   6        7.37       12.46      2.94 o 
   7  -4   6       68.52       59.45      5.35 o 
   8  -4   6       12.32       19.09      3.75 o 
  -8  -3   6        1.13       14.64      5.03 o 
  -7  -3   6        3.88        8.05      3.64 o 
  -6  -3   6       48.01       54.24      5.33 o 
  -5  -3   6        0.05        5.61      3.58 o 
  -4  -3   6      124.05      146.38     19.77 o 
  -3  -3   6       62.88       94.58      6.65 o 
  -2  -3   6        0.14        1.85      2.54 o 
  -1  -3   6       36.19       81.40      6.59 o 
   0  -3   6     1101.93     1087.69     37.93 o 
   1  -3   6     2632.75     3104.65    100.24 o 
   2  -3   6      159.83      161.19      9.55 o 
   3  -3   6      432.56      390.38     15.70 o 
   4  -3   6      354.06      281.40     11.69 o 
   5  -3   6      166.58      156.28      8.18 o 
   6  -3   6       22.43       18.06      4.18 o 
   7  -3   6        2.30        6.60      4.72 o 
   8  -3   6       79.97       78.07      7.60 o 
  -8  -2   6       11.70       19.42      8.56 o 
  -7  -2   6        2.95        8.00      5.03 o 
  -6  -2   6      232.75      188.84      8.17 o 
  -5  -2   6      114.26      100.33      8.98 o 
  -4  -2   6       16.99       18.22      2.90 o 
  -3  -2   6       53.77       62.54      4.74 o 
  -2  -2   6        1.43        1.87      1.60 o 
  -1  -2   6       55.09       31.65      4.87 o 
   0  -2   6       59.77       55.26      5.78 o 
   1  -2   6     1186.35     1161.41     40.24 o 
   2  -2   6        4.66        3.23      1.80 o 
   3  -2   6       11.30       10.29      3.95 o 
   4  -2   6       17.59       24.60      4.12 o 
   5  -2   6       95.54       85.64      8.04 o 
   6  -2   6      185.80      173.81      9.04 o 
   7  -2   6        0.38        8.28      3.52 o 
   8  -2   6        4.77       14.74      4.35 o 
  -8  -1   6        0.50        6.90      3.78 o 
  -7  -1   6        0.71       -1.28      3.94 o 
  -6  -1   6       12.66       14.91      3.66 o 
  -5  -1   6      108.78      107.03      9.55 o 
  -4  -1   6      850.50      816.91     20.34 o 
  -3  -1   6      383.70      391.18     11.11 o 
  -2  -1   6      109.17      119.15      4.87 o 
  -1  -1   6      217.96      199.83     10.46 o 
   0  -1   6      422.52      524.30     13.89 o 
   1  -1   6     1526.91     1655.96     30.42 o 
   2  -1   6        4.15        0.36      1.46 o 
   3  -1   6      121.56      112.15     10.73 o 
   4  -1   6      326.10      280.09     19.28 o 
   5  -1   6      365.68      369.05     13.15 o 
   6  -1   6        1.72        2.48      3.16 o 
   7  -1   6        9.02       16.49      5.64 o 
   8  -1   6       12.10       23.21      4.68 o 
  -8   0   6        0.07        1.52      3.61 o 
  -7   0   6        0.19        3.86      4.45 o 
  -6   0   6      109.56      115.46      7.34 o 
  -5   0   6       21.48       20.77      5.12 o 
  -4   0   6       91.71       72.94     17.64 o 
  -3   0   6        2.99        1.91      3.43 o 
  -2   0   6       73.39       56.03      3.34 o 
  -1   0   6       51.11       93.44      4.75 o 
   0   0   6      742.13      890.08     17.63 o 
   1   0   6      193.22      215.72      6.32 o 
   2   0   6       48.37       60.87      3.54 o 
   3   0   6       24.01       49.12      3.34 o 
   4   0   6        6.41       -0.65      2.01 o 
   5   0   6       41.17       28.64      4.40 o 
   6   0   6      215.11      215.44     12.28 o 
   7   0   6       68.50       67.89     10.37 o 
   8   0   6        0.67       11.58      4.06 o 
  -8   1   6        7.07       13.47      3.78 o 
  -7   1   6       67.81       74.90      7.14 o 
  -6   1   6       14.62        6.55      3.82 o 
  -5   1   6      134.42      120.90      5.44 o 
  -4   1   6       42.77       34.98      3.63 o 
  -3   1   6      163.14      196.67      6.23 o 
  -2   1   6      280.90      241.88      6.74 o 
  -1   1   6      122.89      133.51      5.89 o 
   0   1   6        0.23        4.78      1.46 o 
   1   1   6     1001.88     1045.83     20.55 o 
   2   1   6      211.83      248.30      6.89 o 
   3   1   6      182.26      160.78      5.46 o 
   4   1   6       51.81       62.67      5.32 o 
   5   1   6      140.73      130.31     12.73 o 
   6   1   6        7.48        7.17      5.53 o 
   7   1   6       21.06       14.74      5.89 o 
   8   1   6        2.01       12.71      5.05 o 
  -8   2   6        0.02        9.86      3.45 o 
  -7   2   6        1.11        7.67      3.60 o 
  -6   2   6        7.32       15.93      3.61 o 
  -5   2   6       16.67       14.49      3.27 o 
  -4   2   6       24.19       20.19      3.25 o 
  -3   2   6       46.96       64.40      4.30 o 
  -2   2   6      296.39      301.12     16.25 o 
  -1   2   6       32.46       25.98      2.81 o 
   0   2   6       39.87       54.38      3.51 o 
   1   2   6        2.22        2.43      1.64 o 
   2   2   6       52.11       66.51      4.03 o 
   3   2   6        1.95        4.11      1.90 o 
   4   2   6       58.02       67.63      8.57 o 
   5   2   6      128.37       99.22     10.83 o 
   6   2   6       37.39       44.40      8.21 o 
   7   2   6       55.80       70.75     11.02 o 
  -7   3   6       48.28       55.85      6.13 o 
  -6   3   6       98.68       95.30      8.67 o 
  -5   3   6        5.18        9.24      3.05 o 
  -4   3   6      103.19       98.38      5.60 o 
  -3   3   6       97.58       97.75      5.32 o 
  -2   3   6      153.36      149.91      8.98 o 
  -1   3   6      124.20      127.94      6.25 o 
   0   3   6       99.01       83.65      5.07 o 
   1   3   6      100.98      112.44      5.09 o 
   2   3   6       13.65       15.10      3.14 o 
   3   3   6        9.79       21.04      3.79 o 
   4   3   6       11.71        9.65      4.24 o 
   5   3   6       21.41       18.30      5.95 o 
   6   3   6        1.56        8.28      4.62 o 
   7   3   6        5.97       18.70      7.45 o 
  -7   4   6       19.56       21.40      4.44 o 
  -6   4   6        7.90       13.10      3.44 o 
  -5   4   6        7.51       10.76      3.30 o 
  -4   4   6       47.16       48.70      5.53 o 
  -3   4   6        9.94       10.68      2.98 o 
  -2   4   6       66.95       62.70      5.36 o 
  -1   4   6       13.28       21.98      3.66 o 
   0   4   6       24.95       30.70      6.53 o 
   1   4   6       41.08       48.04      7.78 o 
   2   4   6      402.34      345.38     11.64 o 
   3   4   6        0.05        0.80      2.71 o 
   4   4   6        0.45        2.58      3.56 o 
   5   4   6       24.66       31.19      6.76 o 
   6   4   6       12.61       11.58      5.95 o 
  -6   5   6       13.30       24.07      4.58 o 
  -5   5   6       10.20       20.49      3.94 o 
  -4   5   6        2.68        6.06      2.88 o 
  -3   5   6        4.03        0.50      3.37 o 
  -2   5   6       11.00       11.25      3.55 o 
  -1   5   6       14.62        9.38      5.37 o 
   0   5   6       87.26       96.83     10.23 o 
   1   5   6        0.51        1.95      4.20 o 
   2   5   6        0.09       -1.68      2.59 o 
   3   5   6        4.14        4.18      3.07 o 
   4   5   6        0.00        3.04      4.26 o 
   5   5   6        0.11        3.35      4.30 o 
  -5   6   6       14.51       21.80      3.57 o 
  -4   6   6       21.38       31.19      5.13 o 
  -3   6   6       31.16       35.85      7.28 o 
  -2   6   6        0.01       10.90      4.85 o 
  -1   6   6       32.66       34.31      7.80 o 
   0   6   6       15.18       25.81      7.30 o 
   1   6   6       10.11        7.90      5.61 o 
   2   6   6        4.01       -3.41      4.53 o 
   3   6   6       19.06       20.72      5.75 o 
   4   6   6        0.17       10.15      4.64 o 
   5   6   6        6.49       15.53      5.95 o 
  -4   7   6        4.03       15.66      5.72 o 
  -3   7   6        0.38        4.70      5.51 o 
  -2   7   6        0.02        9.96      4.45 o 
  -1   7   6        2.18       12.60      4.82 o 
   0   7   6       10.06       20.57      5.95 o 
   1   7   6        0.01        3.41      4.37 o 
   2   7   6        1.92        7.11      4.20 o 
   3   7   6        0.04        2.27      4.08 o 
  -2   8   6        7.59       12.81      5.64 o 
  -1   8   6        5.84       24.29      4.87 o 
   0   8   6        0.68       12.62      3.74 o 
   1   8   6        0.00       15.95      4.28 o 
  -3 -11   7        0.55        8.90      2.91 o 
  -2 -11   7        0.92        4.55      3.81 o 
  -1 -11   7        3.65        7.22      4.62 o 
   0 -11   7       23.76       19.57      5.39 o 
   1 -11   7       10.92       29.28      6.43 o 
   2 -11   7        0.59        6.49      3.60 o 
  -4 -10   7       20.26       59.23      8.09 o 
  -3 -10   7       16.09       22.56      5.22 o 
  -2 -10   7        1.13        1.87      3.45 o 
  -1 -10   7       45.19       55.26      8.03 o 
   0 -10   7        6.47       11.38      4.18 o 
   1 -10   7       51.36       54.94      8.34 o 
   2 -10   7        6.30        4.14      4.01 o 
   4 -10   7        4.88       12.00      6.84 o 
   5 -10   7        0.04        6.80      5.53 o 
  -5  -9   7        2.31       10.56      3.62 o 
  -4  -9   7        7.34       19.34      5.49 o 
  -3  -9   7        3.12        0.33      3.45 o 
  -2  -9   7        6.18        7.11      3.72 o 
  -1  -9   7       17.19       31.88      6.22 o 
   0  -9   7      155.93      159.34     10.38 o 
   1  -9   7       59.34       61.08      7.59 o 
   2  -9   7        0.18       -0.08      3.15 o 
   3  -9   7        4.68       -0.46      5.28 o 
   4  -9   7        0.31        0.00      5.93 o 
   5  -9   7        4.33        8.61      5.76 o 
   6  -9   7        0.73       13.56      5.39 o 
  -6  -8   7        0.00        2.89      4.72 o 
  -5  -8   7        1.47        8.63      4.89 o 
  -4  -8   7       12.66       12.21      5.68 o 
  -3  -8   7       19.29       15.68      5.39 o 
  -2  -8   7       11.57       14.31      4.20 o 
  -1  -8   7       39.29       38.47      6.26 o 
   0  -8   7        7.66       11.32      3.29 o 
   1  -8   7       17.79       21.06      6.38 o 
   2  -8   7       70.59       79.43     12.75 o 
   3  -8   7       37.58       52.70      8.73 o 
   4  -8   7        5.59        5.82      6.03 o 
   5  -8   7       18.27       29.39      7.99 o 
   6  -8   7        1.50        5.95      5.01 o 
  -7  -7   7        0.14       14.66      4.33 o 
  -6  -7   7        1.69       11.40      5.22 o 
  -5  -7   7       18.18       34.33      7.38 o 
  -4  -7   7       46.45       49.00      7.47 o 
  -3  -7   7       12.72       12.42      4.22 o 
  -2  -7   7       47.97       53.31      4.75 o 
  -1  -7   7      106.25       93.96      6.09 o 
   0  -7   7       32.36       26.11      3.94 o 
   1  -7   7       55.69       62.47      9.33 o 
   2  -7   7       32.75       37.63      4.21 o 
   3  -7   7       23.01       42.65      8.03 o 
   4  -7   7        1.40       16.10      6.65 o 
   5  -7   7        5.74       10.98      6.03 o 
   6  -7   7        0.23        7.51      4.47 o 
   7  -7   7        0.01        4.76      3.49 o 
  -7  -6   7        0.24        2.64      5.05 o 
  -6  -6   7       26.41       31.19      7.86 o 
  -5  -6   7       12.38       18.53      6.28 o 
  -4  -6   7        2.63        0.16      2.63 o 
  -3  -6   7       33.14       25.95      6.18 o 
  -2  -6   7       59.94       40.67      4.29 o 
  -1  -6   7      237.35      241.10     16.72 o 
   0  -6   7        0.90        7.24      2.72 o 
   1  -6   7        0.83        6.81      3.60 o 
   2  -6   7      303.21      278.62      9.19 o 
   3  -6   7      228.61      195.32     12.23 o 
   4  -6   7      314.38      297.70     16.76 o 
   5  -6   7       16.27       25.10      7.28 o 
   6  -6   7       59.08       64.05      9.67 o 
   7  -6   7       14.55       24.23      6.93 o 
  -6  -5   7        1.86        3.64      7.22 o 
  -5  -5   7       20.63       38.41      7.99 o 
  -4  -5   7       18.67       19.96      6.05 o 
  -3  -5   7       47.01       40.62      6.63 o 
  -2  -5   7       83.14       61.41      7.11 o 
  -1  -5   7        2.50        3.31      3.85 o 
   0  -5   7       97.50      118.39      8.59 o 
   1  -5   7      106.99       97.91      7.99 o 
   2  -5   7       10.67       12.03      3.11 o 
   3  -5   7        0.29        4.89      4.20 o 
   4  -5   7       53.37       55.35      5.06 o 
   5  -5   7        2.91        6.73      3.02 o 
   6  -5   7        8.51        7.24      3.15 o 
   7  -5   7       53.49       38.67      5.36 o 
   8  -5   7        0.15       11.02      4.02 o 
  -7  -4   7       10.80        8.86     10.27 o 
  -6  -4   7       21.28       52.97     10.48 o 
  -5  -4   7       50.75       46.85      8.19 o 
  -4  -4   7       26.08       23.79      5.97 o 
  -3  -4   7       64.31       84.54      8.65 o 
  -2  -4   7       59.46       62.78      7.09 o 
  -1  -4   7       56.13       68.86      7.63 o 
   0  -4   7      285.35      265.57     12.96 o 
   1  -4   7       15.05       17.41      4.64 o 
   2  -4   7      430.99      404.92     11.34 o 
   3  -4   7      295.51      234.46     13.10 o 
   4  -4   7       69.95       62.22      8.11 o 
   5  -4   7       29.05       28.44      5.07 o 
   6  -4   7        8.74        7.54      3.93 o 
   7  -4   7       24.01       25.73      6.89 o 
   8  -4   7       20.00       25.83      4.11 o 
  -8  -3   7        8.53       21.27      5.89 o 
  -6  -3   7       12.39       13.68      8.44 o 
  -5  -3   7        0.30       -3.14      5.28 o 
  -4  -3   7       12.47       45.94      7.32 o 
  -3  -3   7       35.50       30.61      6.05 o 
  -2  -3   7       39.68       35.79      6.05 o 
  -1  -3   7       53.74       71.35      7.51 o 
   0  -3   7      249.38      273.14     13.46 o 
   1  -3   7        0.51        2.12      3.58 o 
   2  -3   7        6.52        8.61      3.85 o 
   3  -3   7       57.22       72.78      8.45 o 
   4  -3   7      164.29      144.18      7.61 o 
   5  -3   7       76.28       81.99     11.34 o 
   6  -3   7      170.26      147.88      8.77 o 
   7  -3   7       25.30       21.29      4.72 o 
   8  -3   7       11.51       16.52      4.70 o 
  -8  -2   7       14.96       25.39      6.57 o 
  -7  -2   7       31.25       24.29      6.28 o 
  -6  -2   7        0.24        1.39      3.35 o 
  -5  -2   7        4.64        3.67      3.56 o 
  -4  -2   7        0.33        3.99      2.67 o 
  -3  -2   7      526.14      455.70     12.49 o 
  -2  -2   7      401.18      407.75     18.36 o 
  -1  -2   7       17.46       13.52      4.53 o 
   0  -2   7      670.99      698.61     27.10 o 
   1  -2   7      321.25      285.82     13.52 o 
   2  -2   7       26.17       35.67      4.11 o 
   3  -2   7       31.55       48.00      5.03 o 
   4  -2   7      299.75      281.23     17.27 o 
   5  -2   7      224.60      214.43      9.85 o 
   6  -2   7       16.45       16.22      4.38 o 
   7  -2   7       34.52       47.49     12.08 o 
   8  -2   7        0.30        7.29      3.30 o 
  -8  -1   7        0.88       11.10      3.48 o 
  -7  -1   7        6.06        7.05      3.35 o 
  -6  -1   7      236.32      205.84     10.55 o 
  -5  -1   7        0.91        3.60      2.81 o 
  -4  -1   7       32.41       33.30      4.26 o 
  -3  -1   7       57.76       81.58      4.82 o 
  -2  -1   7       18.14       15.93      2.65 o 
  -1  -1   7       39.67       50.08      6.47 o 
   0  -1   7       82.93      104.04      9.23 o 
   1  -1   7     1129.94     1236.31     23.90 o 
   2  -1   7      323.19      294.25      7.81 o 
   3  -1   7      335.79      323.80     11.50 o 
   4  -1   7      221.51      191.57      8.64 o 
   5  -1   7        1.14        3.37      3.10 o 
   6  -1   7        1.57        5.27      7.57 o 
   7  -1   7       12.97       12.28      3.87 o 
   8  -1   7       30.62       31.32      7.57 o 
  -8   0   7       61.78       70.51      6.66 o 
  -7   0   7       11.71       11.54      3.71 o 
  -6   0   7       11.09       11.14      3.65 o 
  -5   0   7       20.69       25.74      4.99 o 
  -4   0   7       13.24       10.04      4.74 o 
  -3   0   7      114.78      104.51      5.39 o 
  -2   0   7       30.43       34.03      3.08 o 
  -1   0   7       32.61       34.23      4.02 o 
   0   0   7      122.27      111.37      8.04 o 
   1   0   7      525.45      518.38     11.85 o 
   2   0   7       87.75       85.14      4.27 o 
   3   0   7       68.48       75.20      4.31 o 
   4   0   7        4.52        9.14      3.25 o 
   5   0   7        0.27       -0.25      2.55 o 
   6   0   7       58.92       65.53      7.90 o 
   7   0   7        1.31        2.14      4.30 o 
   8   0   7        0.43        4.70      3.47 o 
  -8   1   7        1.38       16.42      3.83 o 
  -7   1   7        0.07        3.19      3.57 o 
  -6   1   7        0.01       -5.25      3.50 o 
  -5   1   7       59.80       55.24      7.93 o 
  -4   1   7      159.61      128.14      5.45 o 
  -3   1   7       81.76       89.78      4.98 o 
  -2   1   7       12.88       15.29      3.30 o 
  -1   1   7       80.36       74.06      5.40 o 
   0   1   7       49.71       55.77      3.83 o 
   1   1   7      494.03      506.68     16.47 o 
   2   1   7       82.88       91.33      4.98 o 
   3   1   7       93.03       96.16      4.72 o 
   4   1   7      101.80       90.47      6.72 o 
   5   1   7       35.81       29.76      7.05 o 
   6   1   7        0.63        7.45      4.76 o 
   7   1   7       13.57       14.99      5.78 o 
  -7   2   7        6.64       11.34      3.59 o 
  -6   2   7       38.33       43.91      4.77 o 
  -5   2   7        5.82       12.14      3.34 o 
  -4   2   7       26.71       22.03      3.56 o 
  -3   2   7       27.23       21.15      3.26 o 
  -2   2   7       15.29       12.25      3.38 o 
  -1   2   7       29.04       34.56      4.50 o 
   0   2   7       59.42       75.50      7.25 o 
   1   2   7      166.36      176.27      6.12 o 
   2   2   7       57.59       52.12      4.18 o 
   3   2   7        0.67        4.16      2.66 o 
   4   2   7        9.54       15.33      5.10 o 
   5   2   7       23.71       16.62      6.01 o 
   6   2   7       13.62       15.26      5.43 o 
   7   2   7       12.95       16.08      7.45 o 
  -7   3   7       12.34       18.94      3.26 o 
  -6   3   7        6.05       11.21      3.28 o 
  -5   3   7       91.82       78.32      5.85 o 
  -4   3   7       66.79       53.72      4.83 o 
  -3   3   7        6.36        0.75      2.35 o 
  -2   3   7        0.02        0.12      3.05 o 
  -1   3   7      114.65       92.87      5.97 o 
   0   3   7       48.20       49.95      5.01 o 
   1   3   7       59.43       64.73      4.50 o 
   2   3   7      145.06      128.38      6.63 o 
   3   3   7      153.99      145.33     11.34 o 
   4   3   7       49.58       54.34      8.48 o 
   5   3   7       15.35       16.53      5.47 o 
   6   3   7        0.66        5.07      5.30 o 
  -6   4   7        5.04       17.17      3.42 o 
  -5   4   7        2.03        2.66      2.92 o 
  -4   4   7       88.29       78.60      7.13 o 
  -3   4   7        0.43        0.87      2.56 o 
  -2   4   7       50.98       48.50      5.52 o 
  -1   4   7        7.69        9.40      3.44 o 
   0   4   7        2.81       -1.66      4.62 o 
   1   4   7       62.41       83.73      9.25 o 
   2   4   7       12.19       14.95      3.75 o 
   3   4   7        4.53        9.13      3.36 o 
   4   4   7       29.43       25.00      6.55 o 
   5   4   7       14.34       17.09      5.49 o 
   6   4   7       12.79        8.76      6.26 o 
  -6   5   7       12.30       26.43      5.04 o 
  -5   5   7        8.92       17.17      3.52 o 
  -4   5   7       45.27       62.95      6.76 o 
  -3   5   7       18.58       27.32      4.50 o 
  -2   5   7        3.55        8.65      4.78 o 
  -1   5   7        3.56        8.32      5.39 o 
   0   5   7       13.30        0.60      5.28 o 
   1   5   7        0.85        6.99      5.32 o 
   2   5   7       25.63       28.32      7.05 o 
   3   5   7       40.40       46.16      5.80 o 
   4   5   7        8.65       10.98      5.97 o 
   5   5   7        1.49        6.36      4.82 o 
  -4   6   7       16.57       22.98      6.61 o 
  -3   6   7        5.69        9.86      4.99 o 
  -2   6   7       12.11       17.91      5.80 o 
  -1   6   7        2.24       13.14      4.68 o 
   0   6   7        5.93        8.67      5.89 o 
   1   6   7        5.21       11.50      5.49 o 
   2   6   7        8.47       25.66      7.22 o 
   3   6   7        3.01        7.26      5.22 o 
   4   6   7        0.37        5.01      5.39 o 
  -3   7   7        0.92        3.45      5.91 o 
  -2   7   7        0.47       12.94      5.78 o 
  -1   7   7        0.34        7.13      3.45 o 
   0   7   7        3.22       12.66      4.78 o 
   1   7   7        0.32       25.16      5.34 o 
   2   7   7        0.09       14.83      4.43 o 
  -2 -11   8        0.58        9.52      4.97 o 
  -1 -11   8        1.22        5.01      3.58 o 
   0 -11   8        0.62       13.85      5.20 o 
   1 -11   8        3.38       15.85      5.34 o 
   2 -11   8        8.43       15.33      5.51 o 
  -4 -10   8        2.31       14.02      4.08 o 
  -3 -10   8        6.58       11.33      3.62 o 
  -2 -10   8       12.16       20.30      5.20 o 
  -1 -10   8        0.15       11.96      4.28 o 
   0 -10   8        1.46        7.15      4.01 o 
   1 -10   8       41.09       63.89      8.46 o 
   2 -10   8      107.81      140.06     11.65 o 
   3 -10   8        4.81       15.16      7.49 o 
   4 -10   8        3.07       11.15      6.20 o 
  -5  -9   8        1.97        8.63      3.64 o 
  -4  -9   8        5.11       10.69      4.26 o 
  -3  -9   8        4.54        5.41      4.22 o 
  -2  -9   8        1.90        5.99      3.18 o 
  -1  -9   8        8.29        2.00      3.45 o 
   0  -9   8        3.07        3.06      2.83 o 
   1  -9   8       13.80       23.31      4.34 o 
   2  -9   8       74.23      105.75     14.03 o 
   3  -9   8       42.87       41.93      9.17 o 
   4  -9   8       13.13       23.54      7.65 o 
   5  -9   8        2.85       10.83      4.93 o 
  -6  -8   8        0.23       11.15      3.49 o 
  -5  -8   8       15.80       25.45      5.86 o 
  -4  -8   8       14.27       18.34      4.72 o 
  -3  -8   8      210.42      204.07     12.56 o 
  -2  -8   8        2.80        1.66      2.56 o 
  -1  -8   8       58.23       69.45      8.40 o 
   0  -8   8        0.35        0.41      2.63 o 
   1  -8   8        2.64        6.81      3.70 o 
   2  -8   8        0.23        0.78      2.61 o 
   3  -8   8      102.09      130.39     11.23 o 
   4  -8   8        5.22        5.78      6.03 o 
   5  -8   8        7.37       18.26      6.26 o 
   6  -8   8        0.92        5.66      3.66 o 
  -6  -7   8        0.00        4.01      4.35 o 
  -5  -7   8       20.36       25.66      6.53 o 
  -4  -7   8       16.72       11.58      5.10 o 
  -3  -7   8        1.86        7.10      3.87 o 
  -2  -7   8       16.09       15.95      3.14 o 
  -1  -7   8      136.84      118.38      6.30 o 
   0  -7   8       54.51       51.42      4.92 o 
   1  -7   8       91.77       85.12      5.90 o 
   2  -7   8       82.68       84.97      5.28 o 
   3  -7   8      128.19      125.98     10.54 o 
   4  -7   8        7.29       -3.58      4.64 o 
   5  -7   8       41.30       45.90      9.11 o 
   6  -7   8       15.40       24.50      6.36 o 
   7  -7   8        6.27       11.35      3.81 o 
  -7  -6   8        0.89       10.59      4.78 o 
  -4  -6   8        6.09        3.47      5.45 o 
  -3  -6   8      151.14      100.51      9.82 o 
  -2  -6   8       44.23       45.09      7.03 o 
  -1  -6   8      109.97      123.84      8.84 o 
   0  -6   8        6.59       13.39      5.16 o 
   1  -6   8        1.20        5.52      2.59 o 
   2  -6   8        8.97       19.42      3.58 o 
   3  -6   8       17.81       15.89      6.18 o 
   4  -6   8       57.05       62.18      9.30 o 
   5  -6   8       15.72       16.55      6.34 o 
   6  -6   8       23.99       27.72      7.15 o 
   7  -6   8       12.21       19.28      6.11 o 
  -6  -5   8        4.15        3.04      7.63 o 
  -5  -5   8        6.97       -0.02      5.78 o 
  -4  -5   8      160.32      156.51     11.71 o 
  -3  -5   8      113.62       85.66      9.40 o 
  -2  -5   8      186.93      196.40     11.98 o 
  -1  -5   8        0.93        0.10      3.78 o 
   0  -5   8       71.90       72.31      8.07 o 
   1  -5   8        6.06        4.85      4.49 o 
   2  -5   8        5.90       10.98      5.03 o 
   3  -5   8      314.86      256.00     14.58 o 
   4  -5   8      401.86      364.21     18.76 o 
   5  -5   8        1.40        2.33      3.72 o 
   6  -5   8       50.54       40.39      7.65 o 
   7  -5   8       19.50       20.07      6.38 o 
  -7  -4   8        0.88       18.49      9.19 o 
  -6  -4   8        0.71       -0.33      6.93 o 
  -5  -4   8        2.38        3.45      5.89 o 
  -4  -4   8        4.57        5.68      5.18 o 
  -3  -4   8       15.19       13.33      5.45 o 
  -2  -4   8       77.12       74.64      8.38 o 
  -1  -4   8        2.02        0.23      4.33 o 
   0  -4   8       94.86       86.14      8.30 o 
   1  -4   8        4.76        8.24      4.28 o 
   2  -4   8        2.81        4.30      4.14 o 
   3  -4   8      547.54      465.50     21.52 o 
   4  -4   8      257.29      201.33     12.71 o 
   5  -4   8        0.79        8.69      4.16 o 
   6  -4   8       43.10       57.85      6.92 o 
   7  -4   8       67.38       82.66      8.05 o 
  -8  -3   8       51.10      172.69     27.80 o 
  -7  -3   8        8.80       15.12     10.61 o 
  -6  -3   8       23.37       26.18      9.59 o 
  -5  -3   8        1.39       13.41      6.41 o 
  -4  -3   8        8.83        4.80      4.95 o 
  -3  -3   8        1.45        6.24      4.91 o 
  -2  -3   8      321.52      351.62     17.47 o 
  -1  -3   8      141.51      134.49     10.02 o 
   0  -3   8      148.26      153.43     10.29 o 
   1  -3   8      238.71      241.61     12.94 o 
   2  -3   8       21.24       22.34      5.20 o 
   3  -3   8      145.60      139.79      9.98 o 
   4  -3   8      106.82      108.70      7.75 o 
   5  -3   8        0.27        1.89      3.08 o 
   6  -3   8       11.48       10.46     10.12 o 
   7  -3   8        0.10        1.28      3.28 o 
  -6  -2   8       68.53      110.43     14.72 o 
  -5  -2   8      248.57      273.43     17.30 o 
  -4  -2   8       97.89       96.52     10.69 o 
  -3  -2   8       11.92        5.20      4.49 o 
  -2  -2   8        0.88        4.43      4.16 o 
  -1  -2   8      324.37      372.73     17.68 o 
   0  -2   8      112.87      128.98      9.34 o 
   1  -2   8        8.02       12.15      4.16 o 
   2  -2   8       23.97       20.71      3.57 o 
   3  -2   8      514.70      482.73     26.57 o 
   4  -2   8      153.89      139.30      7.96 o 
   5  -2   8        1.04        4.23      2.84 o 
   6  -2   8       12.59       15.28      6.16 o 
   7  -2   8       46.14       46.43      5.92 o 
  -8  -1   8       38.30       28.41      6.76 o 
  -7  -1   8      122.87      121.28     12.25 o 
  -5  -1   8        2.68        5.18      5.95 o 
  -4  -1   8        8.69        4.62      3.34 o 
  -3  -1   8        0.22        0.67      2.31 o 
  -2  -1   8       30.23       33.78      8.36 o 
  -1  -1   8        3.25        2.20      3.37 o 
   0  -1   8       89.33      113.14      8.65 o 
   1  -1   8      178.30      145.57      5.68 o 
   2  -1   8        4.69        4.20      2.41 o 
   3  -1   8       24.40       23.42      4.10 o 
   4  -1   8       30.93       29.24      8.38 o 
   5  -1   8       63.21       79.46     10.68 o 
   6  -1   8       27.87       29.42      5.30 o 
   7  -1   8        0.17        7.03      3.23 o 
  -7   0   8       25.94       22.29      6.55 o 
  -6   0   8        0.87        4.97      3.98 o 
  -5   0   8      262.59      218.48      9.50 o 
  -4   0   8       33.88       35.79      5.60 o 
  -3   0   8       21.72       32.03      6.03 o 
  -2   0   8      236.23      169.67      7.70 o 
  -1   0   8      220.81      214.52     13.49 o 
   0   0   8        8.42       20.21      3.88 o 
   1   0   8        0.60        0.90      2.01 o 
   2   0   8      124.70      120.15      5.17 o 
   3   0   8       46.46       60.33      5.91 o 
   4   0   8       46.43       46.35      5.49 o 
   5   0   8        0.05        4.05      4.60 o 
   6   0   8       32.92       28.62      6.99 o 
   7   0   8        0.97       12.50      3.60 o 
  -7   1   8       78.37       65.82      8.04 o 
  -6   1   8        6.72       14.42      4.31 o 
  -5   1   8       35.66       19.88      6.88 o 
  -4   1   8        6.47       10.65      2.83 o 
  -3   1   8        3.91        1.63      3.60 o 
  -2   1   8       24.52       22.97      4.24 o 
  -1   1   8       37.72       45.09      5.30 o 
   0   1   8        0.05       -2.03      1.72 o 
   1   1   8       70.26       85.52      5.57 o 
   2   1   8       45.08       58.78      4.48 o 
   3   1   8       27.41       37.57      4.98 o 
   4   1   8       84.34       68.53      6.34 o 
   5   1   8        0.49        1.54      3.95 o 
   6   1   8        3.35        5.66      5.32 o 
   7   1   8        4.27       13.77      6.97 o 
  -7   2   8       25.69       29.92      5.13 o 
  -6   2   8       13.98       21.11      3.58 o 
  -5   2   8       20.85       23.03      4.94 o 
  -4   2   8      120.25      105.49      6.10 o 
  -3   2   8       39.66       32.06      4.32 o 
  -2   2   8       37.02       22.63      4.52 o 
  -1   2   8       10.46       12.04      3.69 o 
   0   2   8       49.57       54.21      5.48 o 
   1   2   8        0.61        0.25      2.34 o 
   2   2   8        3.85        5.91      2.62 o 
   3   2   8        3.76        3.06      4.43 o 
   4   2   8       13.17       14.62      5.68 o 
   5   2   8        8.68       21.15      6.41 o 
   6   2   8       12.97       20.69      6.82 o 
  -6   3   8       21.58       27.96      3.74 o 
  -5   3   8       19.05       20.14      7.39 o 
  -4   3   8       21.35       18.89      3.56 o 
  -3   3   8       15.74       10.93      3.61 o 
  -2   3   8       26.40       28.15      4.79 o 
  -1   3   8       33.75       44.27      5.39 o 
   0   3   8       17.89       21.86      4.29 o 
   1   3   8       78.35       67.67      9.09 o 
   2   3   8       45.73       53.69      5.76 o 
   3   3   8        4.79        7.92      4.87 o 
   4   3   8        2.83        9.07      4.99 o 
   5   3   8       11.64       10.44      4.87 o 
   6   3   8        0.02        9.32      5.55 o 
  -6   4   8       26.83       40.17      4.03 o 
  -5   4   8        1.01       14.69      6.74 o 
  -4   4   8       22.51       22.15      3.85 o 
  -3   4   8       17.14       22.54      4.42 o 
  -2   4   8       30.64       28.87      5.01 o 
  -1   4   8        1.64        5.47      5.05 o 
   0   4   8       76.39       80.98     10.19 o 
   1   4   8       86.33       99.93     10.90 o 
   2   4   8       34.88       46.92      8.40 o 
   3   4   8        0.55       -0.40      3.49 o 
   4   4   8        7.11        8.98      4.76 o 
   5   4   8        0.92        7.36      5.45 o 
  -5   5   8        7.79       20.32      3.38 o 
  -4   5   8       28.01       30.45      6.03 o 
  -3   5   8        9.09       15.14      6.45 o 
  -2   5   8        1.02        2.31      4.45 o 
  -1   5   8       45.34       48.29      8.86 o 
   0   5   8        2.79        9.07      5.74 o 
   1   5   8        7.44       11.46      5.74 o 
   2   5   8       10.12       17.39      6.34 o 
   4   5   8        1.23        9.11      4.85 o 
  -3   6   8        2.56        6.86      4.82 o 
  -2   6   8        0.21        3.45      4.14 o 
  -1   6   8        0.12       13.79      4.14 o 
   0   6   8        0.12        9.52      4.49 o 
   1   6   8        1.59       16.12      4.55 o 
   2   6   8        1.24       -2.14      3.99 o 
  -2 -11   9        1.56       13.93      5.39 o 
  -1 -11   9        2.74       12.17      4.64 o 
   0 -11   9        3.51       10.11      4.95 o 
   1 -11   9       14.66       15.60      4.70 o 
   2 -11   9        4.25        6.55      4.66 o 
  -4 -10   9       17.95       33.84      4.80 o 
  -3 -10   9       17.11       17.22      3.58 o 
  -2 -10   9       16.92       30.30      5.84 o 
  -1 -10   9        4.05       12.73      4.37 o 
   0 -10   9        0.16        0.96      3.72 o 
   1 -10   9       15.34       23.33      5.78 o 
   2 -10   9        1.03        4.70      3.91 o 
   3 -10   9        1.31        5.91      5.95 o 
   4 -10   9       21.24       35.00      8.26 o 
  -5  -9   9        5.52       13.64      3.85 o 
  -4  -9   9        0.68        0.92      3.47 o 
  -3  -9   9        0.47        4.62      3.70 o 
  -2  -9   9        0.13        2.37      3.31 o 
  -1  -9   9        2.21        1.08      2.93 o 
   0  -9   9        5.44       15.01      4.87 o 
   1  -9   9       48.55       57.04      5.65 o 
   2  -9   9       17.87       17.35      3.96 o 
   3  -9   9       18.75       39.22      8.84 o 
   4  -9   9        1.02       15.16      6.07 o 
   5  -9   9        0.37       16.99      4.97 o 
  -5  -8   9       19.68       21.77      5.47 o 
  -4  -8   9       17.16       22.21      5.30 o 
  -3  -8   9       10.24        7.72      4.12 o 
  -2  -8   9       58.94       56.57      7.61 o 
  -1  -8   9        9.20        9.56      3.60 o 
   0  -8   9       21.16       17.62      3.76 o 
   1  -8   9        0.64        0.61      2.62 o 
   2  -8   9       57.30       73.00      5.87 o 
   3  -8   9       13.74       22.40      7.51 o 
   4  -8   9        5.39       12.25      6.01 o 
   5  -8   9       17.67       27.04      6.30 o 
   6  -8   9        1.85       15.72      3.74 o 
  -6  -7   9       22.48       41.65      6.95 o 
  -5  -7   9       34.14       29.30      6.09 o 
  -4  -7   9       67.16       59.73      8.36 o 
  -3  -7   9       71.28       54.38      8.51 o 
  -2  -7   9       16.27       19.28      3.77 o 
  -1  -7   9       98.48      100.28      6.73 o 
   0  -7   9        1.87        2.28      2.35 o 
   1  -7   9       28.58       22.93      4.15 o 
   2  -7   9      179.79      166.81      9.42 o 
   3  -7   9       62.99       47.69      8.40 o 
   4  -7   9        1.98        0.64      5.59 o 
   5  -7   9        0.21        7.55      4.80 o 
   6  -7   9       23.52       19.63      4.74 o 
  -5  -6   9      159.03      147.94     13.93 o 
  -4  -6   9        0.06       -4.91      5.34 o 
  -3  -6   9      232.57      236.41     14.66 o 
  -2  -6   9      145.13      176.62     12.00 o 
  -1  -6   9      122.04       91.52      8.94 o 
   0  -6   9       33.36       35.04      6.97 o 
   1  -6   9        7.27       10.15      5.37 o 
   2  -6   9      102.71       90.32      8.85 o 
   3  -6   9       29.01       26.89      6.99 o 
   4  -6   9       21.06       31.42      7.63 o 
   5  -6   9        0.18        7.76      5.34 o 
   6  -6   9        0.06        9.00      5.05 o 
   7  -6   9       13.69       27.47      7.63 o 
  -6  -5   9        4.89       15.24      8.90 o 
  -5  -5   9        0.31        3.95      6.20 o 
  -4  -5   9       64.66       45.92      8.90 o 
  -3  -5   9      188.24      172.80     12.42 o 
  -2  -5   9        0.27        1.06      4.93 o 
  -1  -5   9      448.56      334.90     16.91 o 
   0  -5   9      181.68      151.92     10.25 o 
   1  -5   9       99.61       82.42      8.59 o 
   2  -5   9      285.96      243.84     14.41 o 
   3  -5   9      331.86      316.71     17.53 o 
   4  -5   9        1.65        1.93      3.18 o 
   5  -5   9       11.83        3.56      3.74 o 
   6  -5   9       32.74       28.91      7.03 o 
   7  -5   9        0.49        5.20      4.45 o 
  -7  -4   9        7.23       10.65      8.53 o 
  -6  -4   9       11.22       10.25      8.84 o 
  -5  -4   9      156.52      152.77     12.81 o 
  -4  -4   9        6.01        6.43      5.86 o 
  -3  -4   9       44.71       37.68      7.99 o 
  -2  -4   9      161.89      150.19     13.12 o 
  -1  -4   9      106.59      126.98     10.36 o 
   0  -4   9       15.53       12.77      5.34 o 
   1  -4   9        6.88        5.41      4.28 o 
   2  -4   9       32.09       37.79      6.55 o 
   3  -4   9       35.84       38.62      7.30 o 
   4  -4   9       22.56       16.30      5.47 o 
   5  -4   9       12.71       11.83      5.20 o 
   6  -4   9       31.82       25.23      6.49 o 
   7  -4   9        2.00       10.70      3.43 o 
  -7  -3   9        1.99       17.22      6.82 o 
  -6  -3   9        0.11        8.90      7.11 o 
  -5  -3   9       25.36       41.68      9.67 o 
  -4  -3   9      338.18      300.28     17.28 o 
  -3  -3   9      891.78      867.52     35.27 o 
  -2  -3   9      389.27      366.49     18.78 o 
  -1  -3   9       52.40       75.57      9.32 o 
   0  -3   9      306.31      251.32     14.04 o 
   1  -3   9        0.81        0.25      3.47 o 
   2  -3   9       52.13       55.61      7.53 o 
   3  -3   9       56.43       52.34      7.80 o 
   4  -3   9      575.18      511.58     17.05 o 
   5  -3   9        7.85        8.35      3.34 o 
   6  -3   9       74.45       63.26      8.24 o 
   7  -3   9        7.82       17.58      4.28 o 
  -7  -2   9       19.03       40.49     10.59 o 
  -6  -2   9        0.16       13.12      7.45 o 
  -5  -2   9      234.65      221.17     15.56 o 
  -4  -2   9      267.49      267.79     16.37 o 
  -3  -2   9       24.40       48.35      8.28 o 
  -2  -2   9      195.03      195.92     12.98 o 
  -1  -2   9      168.80      152.94     11.17 o 
   0  -2   9       24.64       25.50      6.20 o 
   1  -2   9      468.80      395.61     18.55 o 
   2  -2   9       24.55       16.26      5.30 o 
   3  -2   9      119.31      134.68     14.14 o 
   4  -2   9       31.36       26.00      4.64 o 
   5  -2   9        8.40        7.89      5.86 o 
   6  -2   9       24.49       26.01      4.74 o 
   7  -2   9       21.21       23.94      4.81 o 
  -7  -1   9        7.63       21.00      7.63 o 
  -6  -1   9        0.78        5.84      6.90 o 
  -5  -1   9        0.38        3.68      6.13 o 
  -4  -1   9      110.41      100.65     11.44 o 
  -3  -1   9      146.94      118.10     11.04 o 
  -2  -1   9      335.96      359.15     18.30 o 
  -1  -1   9      411.21      332.24     17.14 o 
   0  -1   9      127.92      130.93     10.34 o 
   1  -1   9      301.73      299.72     15.72 o 
   2  -1   9       29.52       35.46      4.88 o 
   3  -1   9        6.34       13.94      3.59 o 
   4  -1   9      269.97      250.55     15.63 o 
   5  -1   9       30.71       33.41      5.70 o 
   6  -1   9        5.76       13.07      3.98 o 
   7  -1   9        0.81        3.43      4.06 o 
  -7   0   9        1.08        8.98      6.30 o 
  -6   0   9        6.25       17.51      6.82 o 
  -5   0   9        5.55        6.97      5.49 o 
  -4   0   9        9.75        4.03      4.22 o 
  -3   0   9        4.56        4.67      4.29 o 
  -2   0   9      182.46      178.69      8.40 o 
  -1   0   9       49.43       58.86      5.81 o 
   0   0   9       19.13       29.69      4.76 o 
   1   0   9      143.58      132.39      6.78 o 
   2   0   9       10.49       12.46      2.77 o 
   3   0   9      109.95      118.89      7.67 o 
   4   0   9       25.31       35.98      5.01 o 
   5   0   9        9.01       10.99      3.70 o 
   6   0   9        0.07       -2.04      4.91 o 
  -6   1   9       10.68       18.07      7.76 o 
  -5   1   9        0.32        4.29      3.90 o 
  -4   1   9       21.57       18.36      3.47 o 
  -3   1   9       16.79       14.99      3.09 o 
  -2   1   9       37.14       30.42      4.92 o 
  -1   1   9      161.76      143.03      8.24 o 
   0   1   9        9.85       20.38      4.25 o 
   1   1   9       68.64       68.22      4.86 o 
   2   1   9        4.01        3.67      2.58 o 
   3   1   9        3.86       -0.67      3.02 o 
   4   1   9        0.07        0.27      4.64 o 
   5   1   9       23.05       29.26      7.03 o 
   6   1   9        1.13        9.50      5.10 o 
  -6   2   9        0.01        5.41      4.62 o 
  -5   2   9       29.91       28.73      4.18 o 
  -4   2   9        0.95        9.00      3.13 o 
  -3   2   9        2.69       -1.06      3.00 o 
  -2   2   9       45.70       42.43      8.68 o 
  -1   2   9      269.32      223.94     14.89 o 
   0   2   9       16.98       15.45      4.21 o 
   1   2   9        3.60        2.48      3.24 o 
   2   2   9      120.50      133.37      9.05 o 
   3   2   9       99.83      115.88     12.21 o 
   4   2   9        4.81       17.47      6.03 o 
   5   2   9        0.04        0.89      4.58 o 
   6   2   9        0.01        7.09      5.28 o 
  -6   3   9        0.31        9.03      3.31 o 
  -5   3   9       21.43       22.08      5.66 o 
  -4   3   9        0.07        0.59      2.92 o 
  -3   3   9       28.07       26.58      4.52 o 
  -2   3   9        0.49        1.42      3.04 o 
  -1   3   9       42.69       52.37      6.15 o 
   0   3   9       27.39       44.07      9.03 o 
   1   3   9       13.79       12.69      6.09 o 
   2   3   9        1.03        0.06      4.89 o 
   3   3   9       48.03       55.11      9.28 o 
   4   3   9       66.82       63.59     10.02 o 
   5   3   9        1.66       10.54      5.93 o 
  -5   4   9        0.47       11.26      4.99 o 
  -4   4   9        2.91       10.37      4.17 o 
  -3   4   9        0.96        4.10      5.91 o 
  -2   4   9       14.82       13.14      5.93 o 
  -1   4   9       10.08       26.99      7.47 o 
   0   4   9       10.31       12.35      5.93 o 
   1   4   9        1.19        0.69      5.14 o 
   2   4   9       24.98       40.59      8.34 o 
   4   4   9        0.88        4.99      6.32 o 
  -3   5   9       10.38       23.02      7.32 o 
  -2   5   9        9.36       29.18      6.80 o 
  -1   5   9        3.96       34.19      7.42 o 
   0   5   9        0.49        6.65      5.01 o 
   1   5   9        2.56       18.95      5.26 o 
   2   5   9        7.67       20.88      5.55 o 
  -1 -11  10        5.28       13.79      5.53 o 
   0 -11  10        0.78       10.04      4.97 o 
   1 -11  10        8.44       20.71      6.24 o 
  -3 -10  10        4.45        6.47      4.87 o 
  -2 -10  10        5.54        9.90      4.64 o 
  -1 -10  10        2.36        5.01      3.58 o 
   0 -10  10        2.75        6.47      3.54 o 
   1 -10  10        8.75       16.45      5.05 o 
   2 -10  10       24.30       37.85      8.53 o 
   3 -10  10        9.29       15.06      6.34 o 
   4 -10  10        1.58       10.48      4.28 o 
  -4  -9  10        4.35       11.73      3.99 o 
  -3  -9  10        6.19        3.41      3.83 o 
  -2  -9  10        4.57        0.46      3.18 o 
  -1  -9  10        0.76        5.78      3.49 o 
   0  -9  10        0.03        4.55      3.07 o 
   1  -9  10        1.25        2.73      3.01 o 
   2  -9  10        0.02        0.10      6.18 o 
   3  -9  10        1.68       11.40      6.38 o 
   4  -9  10        3.13        4.18      4.41 o 
   5  -9  10        0.00       11.94      5.45 o 
  -5  -8  10        3.79        5.37      3.62 o 
  -4  -8  10       23.25       28.32      5.68 o 
  -3  -8  10       74.40       74.62      8.69 o 
  -2  -8  10      145.74      128.39      7.30 o 
  -1  -8  10        7.84        9.76      3.17 o 
   0  -8  10        0.12        2.35      2.52 o 
   1  -8  10       19.08       13.03      3.60 o 
   2  -8  10       41.60       40.55      7.39 o 
   3  -8  10       57.24       46.25      8.19 o 
   4  -8  10        5.75       22.19      6.72 o 
   5  -8  10       25.42       32.13      6.03 o 
  -4  -7  10        5.93        9.44      7.26 o 
  -3  -7  10       43.62       64.32      9.71 o 
  -2  -7  10       26.63       24.10      6.65 o 
  -1  -7  10        6.14        4.85      5.89 o 
   0  -7  10        0.01        1.81      4.49 o 
   1  -7  10        3.91        3.16      2.71 o 
   2  -7  10       85.66       60.07      5.59 o 
   3  -7  10       21.94       14.95      6.43 o 
   4  -7  10       22.94       21.00      6.41 o 
   5  -7  10       21.53       20.61      5.61 o 
   6  -7  10        4.61       26.54      5.74 o 
  -5  -6  10        0.00        4.16      7.26 o 
  -4  -6  10       19.94       26.52      8.65 o 
  -3  -6  10      104.46      137.67     13.23 o 
  -2  -6  10      296.84      239.05     14.99 o 
  -1  -6  10        4.76       -2.06      4.08 o 
   0  -6  10       41.53       34.33      7.61 o 
   1  -6  10        1.20        1.52      4.37 o 
   2  -6  10       56.22       53.49      8.38 o 
   3  -6  10      125.20      109.64     11.27 o 
   4  -6  10       23.04       19.63      6.51 o 
   5  -6  10       35.08       36.10      7.34 o 
   6  -6  10        2.93        9.65      4.72 o 
  -6  -5  10       89.70      140.00     14.97 o 
  -5  -5  10       15.69       12.50      7.96 o 
  -4  -5  10       10.43       23.56      8.26 o 
  -3  -5  10       33.91       39.43      8.69 o 
  -2  -5  10        9.45       23.96      8.11 o 
  -1  -5  10      256.24      225.41     14.02 o 
   0  -5  10       15.41       12.64      5.78 o 
   1  -5  10        0.11       -0.73      4.49 o 
   2  -5  10       81.75       57.48      8.55 o 
   3  -5  10      177.14      138.15     10.90 o 
   4  -5  10        0.09        9.07      4.82 o 
   5  -5  10       31.89       33.77      7.09 o 
   6  -5  10       12.25       15.04      5.45 o 
  -7  -4  10        5.65       26.10      8.71 o 
  -6  -4  10       30.14       37.06      8.90 o 
  -5  -4  10      138.09      161.67     14.97 o 
  -4  -4  10        5.36        5.34      6.30 o 
  -3  -4  10       38.97       40.03      8.76 o 
  -2  -4  10     1150.98     1237.19     47.21 o 
  -1  -4  10      486.53      462.82     22.44 o 
   0  -4  10        3.45        0.04      4.12 o 
   1  -4  10        0.01       -1.46      4.06 o 
   2  -4  10        2.97        6.45      4.68 o 
   3  -4  10       19.38       17.84      5.97 o 
   4  -4  10        0.83        7.96      4.66 o 
   5  -4  10        2.80        8.05      4.76 o 
   6  -4  10        6.63       19.92      6.26 o 
  -7  -3  10        0.38       17.34      6.59 o 
  -6  -3  10        9.62       19.42      7.90 o 
  -5  -3  10        2.81       -1.19      5.93 o 
  -4  -3  10        1.73        0.42      6.20 o 
  -3  -3  10       25.01       22.56      7.51 o 
  -2  -3  10        3.85       14.14      6.82 o 
  -1  -3  10      381.63      396.75     20.69 o 
   0  -3  10      786.14      722.13     30.05 o 
   1  -3  10       26.15       38.99      7.22 o 
   2  -3  10       90.89       65.40      8.38 o 
   3  -3  10      561.76      477.57     22.63 o 
   4  -3  10       41.31       35.02      7.40 o 
   5  -3  10        0.27        4.07      3.02 o 
   6  -3  10        7.66       17.79      4.40 o 
  -7  -2  10       22.87       58.50     10.86 o 
  -6  -2  10       19.34       30.36      8.32 o 
  -5  -2  10      155.47      148.13     14.52 o 
  -4  -2  10        1.02        6.30      6.07 o 
  -3  -2  10       19.68       24.39      7.92 o 
  -2  -2  10      820.29      804.21     33.79 o 
  -1  -2  10      647.89      587.16     26.29 o 
   0  -2  10        0.34        2.87      4.53 o 
   1  -2  10        0.00        8.21      4.47 o 
   2  -2  10        3.84        3.68      4.70 o 
   3  -2  10        1.63        3.60      2.96 o 
   4  -2  10       96.85       70.41      7.00 o 
   5  -2  10        6.67       13.42      3.87 o 
   6  -2  10        0.03        4.79      3.98 o 
  -6  -1  10        1.39       20.34      6.26 o 
  -5  -1  10        0.78       10.69      5.91 o 
  -4  -1  10       10.76        3.72      5.28 o 
  -3  -1  10      168.47      151.19     11.67 o 
  -2  -1  10      264.14      217.99     14.14 o 
  -1  -1  10      182.34      159.94     12.10 o 
   0  -1  10      598.70      618.21     27.49 o 
   1  -1  10        0.49        3.54      4.10 o 
   2  -1  10      108.31      102.26      7.65 o 
   3  -1  10       99.21      102.37      7.85 o 
   4  -1  10      285.78      265.71     11.72 o 
   5  -1  10        5.04        8.22      3.56 o 
   6  -1  10       14.08       21.00      4.64 o 
  -6   0  10        1.53        5.28      5.37 o 
  -5   0  10      119.52      109.64     12.77 o 
  -4   0  10      128.05      107.91     11.87 o 
  -3   0  10        1.02        3.72      4.49 o 
  -2   0  10       43.21       49.00      6.02 o 
  -1   0  10      253.71      235.92     10.24 o 
   0   0  10      142.96      136.86      8.59 o 
   1   0  10      178.11      161.12      6.52 o 
   2   0  10       25.74       24.29      3.65 o 
   3   0  10        3.84        7.12      7.69 o 
   4   0  10       52.94       54.88      6.47 o 
   5   0  10       11.99       12.77      5.37 o 
   6   0  10        0.01        7.38      6.09 o 
  -6   1  10        8.75       22.71      8.44 o 
  -5   1  10       19.06       30.26      8.34 o 
  -4   1  10       14.52       19.81      6.38 o 
  -3   1  10       18.02       13.05      4.51 o 
  -2   1  10       83.01       70.39      6.92 o 
  -1   1  10      214.20      205.53      9.57 o 
   0   1  10      158.98      154.99      8.40 o 
   1   1  10      153.53      166.97      8.61 o 
   2   1  10       12.98       15.80      3.59 o 
   3   1  10        1.88        2.18      4.14 o 
   4   1  10      164.88      180.99     14.10 o 
   5   1  10       47.29       49.70      9.48 o 
  -5   2  10        0.57       11.70      4.22 o 
  -4   2  10        4.32        2.91      3.52 o 
  -3   2  10        2.57        3.52      3.24 o 
  -2   2  10       45.18       32.35      5.43 o 
  -1   2  10        5.25        6.71      3.73 o 
   0   2  10       93.33      110.73      8.25 o 
   1   2  10       39.90       36.71      7.67 o 
   2   2  10        2.13        9.09      5.16 o 
   3   2  10        0.69       16.72      6.30 o 
   4   2  10       14.72       25.10      7.49 o 
   5   2  10       60.02       74.58     11.50 o 
  -5   3  10        3.46       13.26      3.42 o 
  -4   3  10       29.92       41.03     13.63 o 
  -3   3  10        0.05       -1.19      3.00 o 
  -2   3  10        0.56        1.78      3.87 o 
  -1   3  10       47.36       45.91      5.95 o 
   0   3  10       62.88       82.96     10.98 o 
   1   3  10       14.28       25.48      7.59 o 
   2   3  10        4.67       11.17      6.47 o 
   4   3  10       28.28       22.56      7.24 o 
  -3   4  10        2.93       12.56      5.43 o 
  -2   4  10        0.12        8.07      4.16 o 
  -1   4  10       22.17       48.33      8.32 o 
   0   4  10        1.37        9.09      5.72 o 
   1   4  10        2.03        8.19      4.70 o 
   2   4  10        1.69        8.76      4.95 o 
  -1   5  10       14.86       48.81      7.47 o 
   0   5  10       24.96       49.87      7.84 o 
  -2 -10  11        2.05        6.80      3.37 o 
  -1 -10  11        1.13        3.22      3.89 o 
   0 -10  11       12.46       22.00      5.41 o 
   1 -10  11       15.12       22.97      3.90 o 
   2 -10  11        0.21        9.88      4.85 o 
   3 -10  11        2.49        8.90      5.34 o 
  -4  -9  11        0.95       16.43      4.10 o 
  -3  -9  11        0.64        4.08      3.64 o 
  -2  -9  11        2.75        0.00      3.97 o 
  -1  -9  11       67.31       72.47      6.39 o 
   0  -9  11       24.04       23.70      4.51 o 
   1  -9  11        0.10        8.27      3.40 o 
   2  -9  11       10.41       13.04      5.78 o 
   3  -9  11        0.06       -0.60      3.78 o 
   4  -9  11       14.55       34.00      6.01 o 
  -4  -8  11        5.32        7.84      2.93 o 
  -3  -8  11        0.07        0.33      2.83 o 
  -2  -8  11       17.35       20.87      4.30 o 
  -1  -8  11        0.31       -0.03      2.49 o 
   0  -8  11        7.04        8.37      2.92 o 
   1  -8  11       19.75       18.93      3.89 o 
   2  -8  11        9.38       17.20      6.34 o 
   3  -8  11        0.00       -0.87      4.12 o 
   4  -8  11       14.91       33.25      6.43 o 
   5  -8  11       18.12       26.35      6.11 o 
  -4  -7  11        0.48        8.55      6.97 o 
  -3  -7  11        8.08       10.27      7.53 o 
  -2  -7  11       15.10       24.33      7.34 o 
  -1  -7  11       65.41       52.68      9.32 o 
   0  -7  11       28.71       31.96      7.32 o 
   1  -7  11        7.32       18.32      6.63 o 
   2  -7  11        0.29        1.16      5.05 o 
   3  -7  11        6.77       11.83      4.76 o 
   4  -7  11       56.06       62.16      8.42 o 
   5  -7  11       14.27       18.80      5.20 o 
  -5  -6  11       19.64       25.12      8.73 o 
  -4  -6  11        8.06        8.94      8.13 o 
  -3  -6  11       53.10       52.26     10.52 o 
  -2  -6  11       48.62       45.38      8.82 o 
  -1  -6  11        3.78        4.35      5.18 o 
   0  -6  11        1.53        6.41      5.97 o 
   1  -6  11        8.01        5.01      5.18 o 
   2  -6  11        2.59        7.01      5.07 o 
   3  -6  11       34.35       42.49      8.46 o 
   4  -6  11        9.28       16.39      5.84 o 
   5  -6  11       65.76       56.34      8.46 o 
   6  -6  11      117.31      102.03     12.12 o 
  -6  -5  11        5.65       25.41      7.07 o 
  -5  -5  11        2.94        5.76      7.32 o 
  -4  -5  11        5.37       15.51      7.84 o 
  -3  -5  11       26.66       52.64     10.86 o 
  -2  -5  11       70.58       81.17     11.56 o 
  -1  -5  11        0.40        0.10      5.26 o 
   0  -5  11       52.47       41.90      7.82 o 
   1  -5  11      191.79      137.11     11.11 o 
   2  -5  11       60.88       53.86      8.71 o 
   3  -5  11        0.66        4.89      4.12 o 
   4  -5  11       12.57       14.14      5.34 o 
   5  -5  11        3.54        3.18      4.39 o 
   6  -5  11        0.00        5.78      5.61 o 
  -6  -4  11      112.09      137.75     14.66 o 
  -5  -4  11        0.02        1.52      6.05 o 
  -4  -4  11       13.29       21.19      8.15 o 
  -3  -4  11      166.67      157.45     13.33 o 
  -2  -4  11      126.74      125.61     13.33 o 
  -1  -4  11      117.20      150.05     13.91 o 
   0  -4  11        2.44       -0.69      4.47 o 
   1  -4  11      171.76      136.22     11.02 o 
   2  -4  11       42.43       55.71      8.36 o 
   3  -4  11       15.08       26.27      6.68 o 
   4  -4  11       53.82       54.20      8.42 o 
   5  -4  11      117.28       77.40     10.15 o 
   6  -4  11       54.87       65.82     10.09 o 
  -6  -3  11       42.53       58.90      9.65 o 
  -5  -3  11        3.54        5.97      5.99 o 
  -4  -3  11        6.90       11.29      7.17 o 
  -3  -3  11      135.14      152.67     13.25 o 
  -2  -3  11       68.12       91.90     12.27 o 
  -1  -3  11      132.16      136.74     11.87 o 
   0  -3  11       49.84       56.55      8.76 o 
   1  -3  11       34.46       48.58      8.67 o 
   2  -3  11        3.32        4.72      3.99 o 
   3  -3  11       97.36       87.91     10.61 o 
   4  -3  11       43.91       51.37      8.94 o 
   5  -3  11       47.32       56.62      6.65 o 
   6  -3  11       23.83       22.74      9.69 o 
  -6  -2  11       68.09       73.31     10.88 o 
  -5  -2  11       92.30       89.82     11.54 o 
  -4  -2  11       43.78       59.52     10.11 o 
  -3  -2  11        1.86        2.68      5.37 o 
  -2  -2  11      367.84      307.54     17.97 o 
  -1  -2  11      126.47      139.71     13.68 o 
   0  -2  11       15.31       37.54      7.99 o 
   1  -2  11       30.70       36.10      7.42 o 
   2  -2  11       54.68       50.66      8.36 o 
   3  -2  11        1.04       10.19      5.61 o 
   4  -2  11        0.92        3.28      3.31 o 
   5  -2  11       59.74       65.30      7.23 o 
   6  -2  11       46.58       53.24      6.94 o 
  -6  -1  11        0.44       18.07      5.89 o 
  -5  -1  11        2.82       17.45      6.80 o 
  -4  -1  11        3.42        4.06      5.32 o 
  -3  -1  11       69.65       54.38      9.46 o 
  -2  -1  11      103.76      111.09     12.35 o 
  -1  -1  11       44.50       62.78      9.57 o 
   0  -1  11      240.36      229.01     14.97 o 
   1  -1  11       29.03       36.68      7.49 o 
   2  -1  11        4.16        3.08      5.10 o 
   3  -1  11      118.75      121.60      8.85 o 
   4  -1  11       22.39       33.00     12.96 o 
   5  -1  11        1.98        5.03      3.50 o 
  -5   0  11       73.48       53.53      9.73 o 
  -4   0  11       56.89       61.39      9.96 o 
  -3   0  11        2.49        6.07      5.41 o 
  -2   0  11      125.69      122.38      9.07 o 
  -1   0  11      248.75      208.01     10.04 o 
   0   0  11       29.10       33.07      5.54 o 
   1   0  11        2.04        6.05      3.48 o 
   2   0  11        6.10       14.90      4.00 o 
   3   0  11        2.79        5.80      3.59 o 
   4   0  11       55.82       70.21     10.83 o 
   5   0  11       12.48       15.41      6.45 o 
  -5   1  11        5.48       11.50      7.82 o 
  -4   1  11        1.41        8.48      6.11 o 
  -3   1  11       39.30       44.62      5.94 o 
  -2   1  11      237.13      195.06      9.77 o 
  -1   1  11      149.54      145.79      9.52 o 
   0   1  11      196.67      173.04      9.57 o 
   1   1  11        8.44        9.75      4.09 o 
   2   1  11        2.52        7.53      6.09 o 
   3   1  11       23.76       28.39      7.22 o 
   4   1  11       17.50       29.91      7.61 o 
  -4   2  11       51.29       52.75      7.14 o 
  -3   2  11       19.09       18.67      4.16 o 
  -2   2  11        1.11        3.64      3.57 o 
  -1   2  11       19.58       31.02      9.43 o 
   0   2  11        0.40        0.90      3.46 o 
   1   2  11       11.20        8.73      5.47 o 
   4   2  11       21.06       29.61      8.32 o 
  -3   3  11        2.60       10.90      3.61 o 
  -2   3  11       53.24       51.15     10.62 o 
  -1   3  11       83.15       83.10     10.31 o 
   0   3  11       61.27       71.68      9.25 o 
   1   3  11       27.71       39.89      6.88 o 
   0   4  11        1.59       11.56      5.12 o 
  -1 -10  12        1.20        6.49      4.30 o 
   0 -10  12        6.82       14.66      4.20 o 
   1 -10  12        5.32       13.25      5.57 o 
  -3  -9  12        2.77        5.18      4.53 o 
  -2  -9  12        6.70        4.47      3.85 o 
  -1  -9  12        2.22        3.02      3.01 o 
   0  -9  12        0.27        0.91      2.74 o 
   1  -9  12        0.27        6.51      2.83 o 
   2  -9  12        8.49       13.39      4.97 o 
   3  -9  12       19.35       23.21      5.24 o 
  -3  -8  12        0.20       13.68      6.16 o 
  -2  -8  12        0.07        0.54      5.07 o 
  -1  -8  12        5.11        5.37      6.13 o 
   0  -8  12       33.78       37.73      5.02 o 
   1  -8  12        6.91        3.96      2.88 o 
   2  -8  12        0.18        3.47      4.49 o 
   3  -8  12        3.34       15.43      4.74 o 
   4  -8  12        2.66       11.25      4.12 o 
  -4  -7  12        9.16       25.00      8.65 o 
  -3  -7  12        3.97        4.55      6.20 o 
  -2  -7  12       20.74       13.79      6.86 o 
  -1  -7  12       11.83       18.49      7.55 o 
   0  -7  12       85.42       83.02     10.34 o 
   1  -7  12        2.45       -1.39      5.01 o 
   2  -7  12       36.78       36.83      7.15 o 
   3  -7  12       14.50       16.30      5.01 o 
   4  -7  12        9.25        7.55      3.60 o 
  -5  -6  12       13.80       20.30      6.88 o 
  -4  -6  12        0.40       17.01      7.42 o 
  -3  -6  12        5.19       15.81      7.07 o 
  -2  -6  12       35.25       57.61     10.38 o 
  -1  -6  12       42.91       54.15      9.34 o 
   0  -6  12        1.53        8.15      5.86 o 
   1  -6  12        7.16        9.07      5.84 o 
   2  -6  12        0.29        2.62      4.47 o 
   3  -6  12        1.52        6.59      4.74 o 
   4  -6  12       53.21       32.53      6.78 o 
   5  -6  12        7.57       12.48      5.26 o 
  -5  -5  12       78.09       93.21     12.94 o 
  -4  -5  12        3.90        2.25      6.30 o 
  -3  -5  12       70.83       84.04     12.42 o 
  -2  -5  12        4.49       -0.19      6.13 o 
  -1  -5  12       84.77       72.52     10.61 o 
   0  -5  12       17.36        9.88      6.43 o 
   1  -5  12        6.74        6.34      5.18 o 
   2  -5  12        2.01       11.25      4.62 o 
   3  -5  12       54.05       51.97      8.59 o 
   4  -5  12       22.25       16.60      5.28 o 
   5  -5  12       20.72       25.79      6.45 o 
  -5  -4  12       16.16       25.29      7.40 o 
  -4  -4  12        7.23        8.67      5.24 o 
  -3  -4  12       26.35       35.44      9.36 o 
  -2  -4  12       18.88       14.60      7.80 o 
  -1  -4  12      186.72      164.19     13.87 o 
   0  -4  12       57.47       54.03      8.76 o 
   1  -4  12       17.23       25.54      7.38 o 
   2  -4  12       55.07       43.67      8.09 o 
   3  -4  12        0.01        6.43      4.74 o 
   4  -4  12       51.00       46.29      8.76 o 
   5  -4  12       32.06       37.75      7.90 o 
  -5  -3  12      102.65       81.31     11.29 o 
  -4  -3  12        0.46        5.20      4.78 o 
  -3  -3  12       54.24       71.12     11.23 o 
  -2  -3  12       42.12       52.88     10.27 o 
  -1  -3  12        3.35       -4.47      4.45 o 
   0  -3  12       11.91        5.14      5.70 o 
   1  -3  12       51.90       42.61      9.23 o 
   2  -3  12        6.58        6.38      4.53 o 
   3  -3  12        1.37        7.84      5.57 o 
   4  -3  12        4.42       15.24      5.82 o 
   5  -3  12        9.18       15.62      6.53 o 
  -5  -2  12        6.32       21.96      5.26 o 
  -4  -2  12        0.78        7.32      4.85 o 
  -3  -2  12       33.53       28.20      7.67 o 
  -2  -2  12       87.28       82.00     11.58 o 
  -1  -2  12        0.47        7.20      5.47 o 
   0  -2  12       47.92       37.04      8.51 o 
   1  -2  12       57.54       65.67      9.96 o 
   2  -2  12       10.11       18.32      5.91 o 
   3  -2  12        6.88       10.71      6.16 o 
   4  -2  12       43.73       54.82      9.80 o 
   5  -2  12       17.21       36.09      5.96 o 
  -5  -1  12       42.69       30.09      8.38 o 
  -4  -1  12        3.45       12.64      6.32 o 
  -3  -1  12       12.27       14.58      6.36 o 
  -2  -1  12        0.00        2.70      4.91 o 
  -1  -1  12       24.87       18.07      6.61 o 
   0  -1  12        0.09        2.02      5.32 o 
   1  -1  12        0.67        5.37      5.37 o 
   2  -1  12        3.11       10.67      5.30 o 
   3  -1  12       26.00       26.74      5.08 o 
   4  -1  12       12.90       16.17      4.65 o 
  -4   0  12       27.04       40.43      9.00 o 
  -3   0  12        2.20        6.90      5.18 o 
  -2   0  12       49.48       34.46      8.05 o 
  -1   0  12       50.19       66.58      7.28 o 
   0   0  12       23.21       20.42      5.78 o 
   1   0  12       24.62       40.46      5.88 o 
   2   0  12       27.92       37.79      8.92 o 
   3   0  12        5.90       11.27      3.66 o 
   4   0  12        0.20        0.89      5.16 o 
  -4   1  12        4.85       14.95      7.17 o 
  -3   1  12        1.78        4.13      2.99 o 
  -2   1  12       17.61       16.76      5.24 o 
  -1   1  12        2.66        4.74      3.54 o 
   0   1  12       25.90       38.27      5.91 o 
   1   1  12       48.64       50.08      6.34 o 
  -3   2  12        8.27        9.71      3.37 o 
  -2   2  12        1.19        4.51      5.56 o 
  -1   2  12       36.51       36.77      6.61 o 
   0   2  12        3.06       11.25      5.22 o 
   1   2  12        8.33       16.99      6.22 o 
  -1  -9  13        0.77        5.01      4.26 o 
   0  -9  13        1.83        8.86      4.74 o 
   1  -9  13        0.59        8.76      3.66 o 
   2  -9  13        0.84        8.51      4.47 o 
  -3  -8  13       12.90       30.59      7.03 o 
  -2  -8  13        4.33        8.67      5.12 o 
  -1  -8  13       25.73       36.10      7.82 o 
   0  -8  13       17.82       28.89      6.20 o 
   1  -8  13        5.91       13.95      5.16 o 
   2  -8  13       10.82       29.24      6.22 o 
   3  -8  13       10.01       17.80      4.28 o 
  -3  -7  13        0.93       -0.87      5.20 o 
  -2  -7  13       22.41       31.07      7.22 o 
  -1  -7  13        1.13        9.75      5.32 o 
   0  -7  13        5.55       13.64      5.72 o 
   1  -7  13        5.06       15.14      4.43 o 
   2  -7  13       13.37       12.29      4.33 o 
   3  -7  13       12.20        7.15      3.41 o 
  -4  -6  13       39.03       63.89      9.98 o 
  -3  -6  13       46.44       68.46     10.75 o 
  -2  -6  13        5.20        6.47      5.86 o 
  -1  -6  13       25.82       20.71      6.49 o 
   0  -6  13       30.98       38.89      8.34 o 
   1  -6  13       69.71       62.12      9.09 o 
   2  -6  13        9.23       19.86      5.68 o 
   3  -6  13        1.93        9.30      3.81 o 
   4  -6  13        2.85        4.78      4.76 o 
  -4  -5  13        2.58       16.57      6.72 o 
  -3  -5  13        1.38       12.79      6.16 o 
  -2  -5  13       43.22       48.48      9.71 o 
  -1  -5  13        2.09        1.16      4.49 o 
   0  -5  13      216.12      193.09     13.91 o 
   1  -5  13      140.98      127.29     11.00 o 
   2  -5  13       25.64       27.43      6.53 o 
   3  -5  13        9.28       12.69      5.10 o 
   4  -5  13       10.90       21.84      6.45 o 
  -4  -4  13       30.05       34.36      7.34 o 
  -3  -4  13        2.83        5.80      4.85 o 
  -2  -4  13       68.96       84.39     12.33 o 
  -1  -4  13        4.22        3.39      5.24 o 
   0  -4  13       12.21       23.46      7.28 o 
   1  -4  13       28.67       31.13      7.49 o 
   2  -4  13       13.59       17.28      5.76 o 
   3  -4  13       12.81        8.07      5.43 o 
   4  -4  13        4.52       12.15      6.61 o 
  -4  -3  13       15.29       29.01      6.28 o 
  -3  -3  13       43.21       67.26     11.48 o 
  -2  -3  13       14.94       27.31      7.80 o 
  -1  -3  13       19.59       37.25      8.90 o 
   0  -3  13      118.25       91.63     11.48 o 
   1  -3  13       84.25       70.06     10.63 o 
   2  -3  13        8.13       15.20      6.43 o 
   3  -3  13       39.73       41.14      8.90 o 
   4  -3  13        4.79       14.64      6.38 o 
  -4  -2  13       31.87       17.64      8.19 o 
  -3  -2  13        0.55        7.59      5.86 o 
  -2  -2  13        6.92       21.73      7.34 o 
  -1  -2  13       34.32       51.22     10.25 o 
   0  -2  13        4.53       12.79      5.57 o 
   1  -2  13        4.03       15.81      6.51 o 
   2  -2  13        1.96       13.12      5.51 o 
   3  -2  13        0.42        4.24      5.82 o 
   4  -2  13       16.03       40.03      8.59 o 
  -4  -1  13       48.81       61.29     11.27 o 
  -3  -1  13       17.97       21.42      7.80 o 
  -2  -1  13       27.92       39.03      8.63 o 
  -1  -1  13        8.69        9.55      6.30 o 
   0  -1  13        0.01       10.71      5.59 o 
   1  -1  13       52.72       54.99      9.67 o 
   2  -1  13       50.11       45.59      9.03 o 
   3  -1  13        7.53       21.17      6.34 o 
  -3   0  13        2.63        7.84      6.18 o 
  -2   0  13        1.21        8.34      6.18 o 
  -1   0  13        0.00        9.67      5.78 o 
   0   0  13       25.67       28.43      7.84 o 
   1   0  13        0.79       10.27      6.03 o 
   2   0  13        6.21       16.20      6.55 o 
  -2   1  13        0.08        8.45      3.14 o 
  -1   1  13        0.09       11.14      3.69 o 
   0   1  13        0.52        8.32      3.56 o 
   1   1  13        3.23       12.98      5.22 o 
   0  -8  14        8.35       18.90      4.74 o 
   1  -8  14       24.42       11.58      3.70 o 
  -2  -7  14       21.21       36.87      6.72 o 
  -1  -7  14        1.19       16.80      4.60 o 
   0  -7  14       18.38       30.11      7.07 o 
   1  -7  14       14.31       19.01      4.72 o 
   2  -7  14        8.04        8.40      3.68 o 
  -3  -6  14       16.95       15.76      5.95 o 
  -2  -6  14        0.18        2.43      4.62 o 
  -1  -6  14        9.23       23.65      6.20 o 
   0  -6  14       16.34       24.04      5.78 o 
   1  -6  14       21.70       38.99      7.03 o 
   2  -6  14       79.38       82.08     10.19 o 
  -3  -5  14        0.17       14.83      6.11 o 
  -2  -5  14        3.28       14.12      4.97 o 
  -1  -5  14        6.58       19.36      5.76 o 
   0  -5  14       10.24       30.34      6.61 o 
   1  -5  14       35.39       48.66      9.38 o 
   2  -5  14        0.67       16.76      5.78 o 
   3  -5  14       27.13       16.57      5.89 o 
  -3  -4  14       61.92       84.68     11.67 o 
  -2  -4  14        0.05       11.19      4.99 o 
  -1  -4  14       30.51       34.04      8.82 o 
   0  -4  14        0.01        4.97      4.80 o 
   1  -4  14       61.05       65.22     10.61 o 
   2  -4  14       53.96       69.75     10.42 o 
   3  -4  14       20.81       34.77      7.92 o 
  -3  -3  14        1.08       11.67      6.70 o 
  -2  -3  14       41.92       69.25     12.12 o 
  -1  -3  14        3.15       13.12      6.72 o 
   0  -3  14       13.59       17.88      6.43 o 
   1  -3  14       27.35       42.76      9.77 o 
   2  -3  14        1.00       16.82      5.89 o 
  -2  -2  14       31.11       45.83     10.29 o 
  -1  -2  14        0.13       13.54      6.53 o 
   0  -2  14        5.16       24.91      7.47 o 
   1  -2  14       14.82       18.78      7.34 o 
   2  -2  14        6.66       17.66      6.05 o 
  -1  -1  14       29.06       37.00      8.86 o 
   0  -1  14       18.49       17.03      7.55 o 
   1  -1  14       19.79       41.07      9.86 o 
                                                 
